# Supplementary material for: 4-(4-Carb­oxy-1,3-thia­zol-2-yl)pyridinium 3-carb­oxy-4-hydroxy­benzene­sulfonate dihydrate
Source: Acta Crystallogr Sect E Struct Rep Online. 2008 Sep 30;64(Pt 10):o2044. doi: 10.1107/S1600536808030924 (PMC2959449; doi:10.1107/S1600536808030924)
Supplement: Supplementary file 1 [file e-64-o2044-sup1.cif]

##############################################################################
###                                                                        ###
###        Electronic paper (Acta Crystallographica Section E)             ###
###                                                                        ###
##############################################################################
#                                                                            #
# This CIF contains the data in a paper accepted for publication in Acta     #
# Crystallographica Section E. It conforms to the requirements of Notes      #
# for Authors for Section E, and has been peer reviewed under the auspices   #
# of the IUCr Commission on Journals.                                        #
#                                                                            #
# Full details of the Crystallographic Information File format               #
# are given in the paper "The Crystallographic Information File (CIF):       #
# a New Standard Archive File for Crystallography" by S. R. Hall, F. H.      #
# Allen and I. D. Brown [Acta Cryst. (1991), A47, 655-685].                  #
#                                                                            #
# The current version of the core CIF dictionary is obtainable from          #
# ftp://ftp.iucr.org/pub/cif_core.dic. The current version number is 2.4.    #
#                                                                            #
# Software is freely available for graphical display of the structure(s) in  #
# this CIF.  For information consult the CIF home page http://www.iucr.org/  #
# cif/home.html                                                              #
#                                                                            #
# This file may be used for bona fide research purposes within the           #
# scientific community so long as proper attribution is given to the journal # 
# article from which it was obtained.                                        #
#                                                                            #
##############################################################################
                                             
data_global
_audit_creation_method     'SHELXL-97'
_journal_date_recd_electronic     2008-09-01
_journal_date_accepted     2008-09-25
_journal_name_full     'Acta Crystallographica, Section E'
_journal_year     2008
_journal_volume     64
_journal_issue     10
_journal_page_first     o2044
_journal_page_last     o2044
_journal_paper_category     QO
_journal_coeditor_code     KP2193
_publ_contact_author_name     'Prof. Zhong-Xiang Du'
_publ_contact_author_address
;
Department of Chemistry, Luoyang Normal University,
Luoyang, Henan 471022
People's Republic of China
;
_publ_contact_author_email     dzx6281@126.com
_publ_contact_author_fax     '86 379 65515378'
_publ_contact_author_phone     '86 379 65515378 '
_publ_section_title
;
4-(4-Carboxy-1,3-thiazol-2-yl)pyridinium 3-carboxy-4-hydroxybenzenesulfonate
dihydrate
;
loop_
    _publ_author_name
    _publ_author_footnote
    _publ_author_address
    'Zhong-Xiang Du' ?
;
Department of Chemistry and Chemical Engineering,
  Luoyang Normal University,
  Luoyang, Henan 471022
  People's Republic of China
;
    'Jun-Xia Li' ?
;
Department of Chemistry and Chemical Engineering,
  Luoyang Normal University,
  Luoyang, Henan 471022
  People's Republic of China
;
data_I
_audit_creation_method     SHELXL-97
_chemical_name_systematic
;
4-(4-Carboxy-1,3-thiazol-2-yl)pyridinium 3-carboxy-4-hydroxybenzenesulfonate
dihydrate
;
_chemical_name_common     ?
_chemical_formula_moiety     'C9 H7 N2 O2 S +, C7 H5 O6 S -, 2(H2 O)'
_chemical_formula_sum     'C16 H16 N2 O10 S2'
_chemical_formula_iupac     'C9 H7 N2 O2 S +, C7 H5 O6 S -, 2H2 O'
_chemical_formula_weight     460.43
_chemical_melting_point     ?
_symmetry_cell_setting     Triclinic
_symmetry_space_group_name_H-M     P-1
_symmetry_space_group_name_Hall     '-P 1 '
loop_
    _symmetry_equiv_pos_as_xyz
    'x, y, z'
    '-x, -y, -z'
_cell_length_a     8.6234(14)
_cell_length_b     10.6065(17)
_cell_length_c     10.7979(17)
_cell_angle_alpha     97.799(2)
_cell_angle_beta     94.479(2)
_cell_angle_gamma     99.885(2)
_cell_volume     958.7(3)
_cell_formula_units_Z     2
_cell_measurement_reflns_used     4068
_cell_measurement_theta_min     2.41
_cell_measurement_theta_max     28.13
_cell_measurement_temperature     291(2)
_exptl_crystal_description     claviform
_exptl_crystal_colour     colourless
_exptl_crystal_size_max     0.44
_exptl_crystal_size_mid     0.29
_exptl_crystal_size_min     0.24
_exptl_crystal_density_diffrn     1.595
_exptl_crystal_density_meas     ?
_exptl_crystal_density_method     'not measured'
_exptl_crystal_F_000     476
_exptl_absorpt_coefficient_mu     0.338
_exptl_absorpt_correction_type     multi-scan
_exptl_absorpt_process_details     '(SADABS; Sheldrick, 1996)'
_exptl_absorpt_correction_T_min     0.8665
_exptl_absorpt_correction_T_max     0.9241
_exptl_special_details
;
;
_diffrn_ambient_temperature     291(2)
_diffrn_radiation_type     MoK\a
_diffrn_radiation_wavelength     0.71073
_diffrn_radiation_source     'fine-focus sealed tube'
_diffrn_radiation_monochromator     graphite
_diffrn_measurement_device_type     'Bruker APEXII CCD area-detector'
_diffrn_measurement_method     '\f and \w scans'
_diffrn_detector_area_resol_mean     ?
_diffrn_reflns_number     7016
_diffrn_reflns_av_R_equivalents     0.0140
_diffrn_reflns_av_sigmaI/netI     0.0202
_diffrn_reflns_theta_min     2.41
_diffrn_reflns_theta_max     25.50
_diffrn_reflns_theta_full     25.50
_diffrn_measured_fraction_theta_max     0.979
_diffrn_measured_fraction_theta_full     0.979
_diffrn_reflns_limit_h_min     -10
_diffrn_reflns_limit_h_max     10
_diffrn_reflns_limit_k_min     -12
_diffrn_reflns_limit_k_max     12
_diffrn_reflns_limit_l_min     -13
_diffrn_reflns_limit_l_max     13
_diffrn_standards_number     ?
_diffrn_standards_interval_count     ?
_diffrn_standards_interval_time     ?
_diffrn_standards_decay_%     ?
_refine_special_details
;
Refinement of <i>F</i>^2^ against ALL reflections. The weighted <i>R</i>-factor
<i>wR</i> and
goodness of fit <i>S</i> are based on <i>F</i>^2^, conventional
<i>R</i>-factors <i>R</i> are based
on <i>F</i>, with <i>F</i> set to zero for negative <i>F</i>^2^. The threshold
expression of
<i>F</i>^2^ > \s(<i>F</i>^2^) is used only for calculating <i>R</i>-factors(gt)
<i>etc</i>. and is
not relevant to the choice of reflections for refinement. <i>R</i>-factors
based
on <i>F</i>^2^ are statistically about twice as large as those based on
<i>F</i>, and <i>R</i>-
factors based on ALL data will be even larger.
;
_reflns_number_total     3494
_reflns_number_gt     3095
_reflns_threshold_expression     I>2\s(I)
_refine_ls_structure_factor_coef     Fsqd
_refine_ls_matrix_type     full
_refine_ls_R_factor_all     0.0359
_refine_ls_R_factor_gt     0.0315
_refine_ls_wR_factor_gt     0.0873
_refine_ls_wR_factor_ref     0.0917
_refine_ls_goodness_of_fit_ref     1.033
_refine_ls_restrained_S_all     1.034
_refine_ls_number_reflns     3494
_refine_ls_number_parameters     275
_refine_ls_number_restraints     6
_refine_ls_hydrogen_treatment     constr
_refine_ls_weighting_scheme     calc
_refine_ls_weighting_details
         'calc w=1/[\s^2^(Fo^2^)+(0.0504P)^2^+0.3140P] where P=(Fo^2^+2Fc^2^)/3'
_atom_sites_solution_hydrogens     geom
_atom_sites_solution_primary     direct
_atom_sites_solution_secondary     difmap
_refine_ls_shift/su_max     0.000
_refine_ls_shift/su_mean     0.000
_refine_diff_density_max     0.310
_refine_diff_density_min     -0.292
_refine_ls_extinction_method     SHELXL97
_refine_ls_extinction_coef     0.021(2)
_refine_ls_extinction_expression
                                  'Fc^*^=kFc[1+0.001xFc^2^\l^3^/sin(2\q)]^-1/4^'
loop_
    _atom_type_symbol
    _atom_type_description
    _atom_type_scat_dispersion_real
    _atom_type_scat_dispersion_imag
    _atom_type_scat_source
    'C' 'C' 0.0033 0.0016
                         'International Tables Vol C Tables 4.2.6.8 and 6.1.1.4'
    'H' 'H' 0.0000 0.0000
                         'International Tables Vol C Tables 4.2.6.8 and 6.1.1.4'
    'N' 'N' 0.0061 0.0033
                         'International Tables Vol C Tables 4.2.6.8 and 6.1.1.4'
    'O' 'O' 0.0106 0.0060
                         'International Tables Vol C Tables 4.2.6.8 and 6.1.1.4'
    'S' 'S' 0.1246 0.1234
                         'International Tables Vol C Tables 4.2.6.8 and 6.1.1.4'
_computing_data_collection     'APEX2 (Bruker, 2004)'
_computing_cell_refinement     'APEX2 (Bruker, 2004)'
_computing_data_reduction     'SAINT (Bruker, 2004)'
_computing_structure_solution     'SHELXS97 (Sheldrick, 2008)'
_computing_structure_refinement     'SHELXL97 (Sheldrick, 2008)'
_computing_molecular_graphics     'SHELXTL (Sheldrick, 2008)'
_computing_publication_material     'SHELXTL (Sheldrick, 2008)'
loop_
    _atom_site_type_symbol
    _atom_site_label
    _atom_site_fract_x
    _atom_site_fract_y
    _atom_site_fract_z
    _atom_site_U_iso_or_equiv
    _atom_site_adp_type
    _atom_site_calc_flag
    _atom_site_refinement_flags
    _atom_site_occupancy
    _atom_site_disorder_assembly
    _atom_site_disorder_group
    S S1 0.25056(5) 0.11285(4) 0.35763(4) 0.03667(14) Uani d . 1 . .
    S S2 1.01768(5) 0.41512(5) 0.19381(4) 0.04482(15) Uani d . 1 . .
    O O1 0.52983(18) 0.53943(14) 0.76634(12) 0.0532(4) Uani d . 1 . .
    H H1 0.4963 0.6058 0.7574 0.080 Uiso calc R 1 . .
    O O2 0.34176(16) 0.67695(12) 0.67191(12) 0.0472(3) Uani d . 1 . .
    O O3 0.18259(15) 0.59188(11) 0.49653(12) 0.0432(3) Uani d . 1 . .
    H H3 0.1683 0.6667 0.4998 0.065 Uiso calc R 1 . .
    O O4 0.30140(18) 0.15439(12) 0.24126(12) 0.0513(4) Uani d . 1 . .
    O O5 0.07938(16) 0.09571(14) 0.35499(15) 0.0595(4) Uani d . 1 . .
    O O6 0.31219(19) 0.00026(13) 0.38592(14) 0.0577(4) Uani d . 1 . .
    O O7 0.61923(18) 0.12933(14) -0.10879(16) 0.0643(4) Uani d . 1 . .
    O O8 0.81979(18) 0.03591(13) -0.04892(13) 0.0525(4) Uani d . 1 . .
    H H8 0.7748 -0.0241 -0.1027 0.079 Uiso calc R 1 . .
    O O9 0.11825(18) 0.81397(13) 0.48548(15) 0.0566(4) Uani d D 1 . .
    H H1W 0.1851 0.8757 0.4688 0.085 Uiso d RD 1 . .
    H H2W 0.0648 0.8431 0.5397 0.085 Uiso d RD 1 . .
    O O10 0.35251(19) 0.94663(14) 0.77184(18) 0.0746(5) Uani d D 1 . .
    H H3W 0.3066 0.8901 0.7160 0.112 Uiso d RD 1 . .
    H H4W 0.4477 0.9618 0.7742 0.112 Uiso d RD 1 . .
    N N1 0.77420(17) 0.36608(13) 0.03035(13) 0.0356(3) Uani d . 1 . .
    N N2 0.7588(2) 0.83610(15) 0.15551(16) 0.0488(4) Uani d . 1 . .
    H H2D 0.7349 0.9120 0.1660 0.059 Uiso calc R 1 . .
    C C1 0.33096(19) 0.24035(15) 0.48162(15) 0.0324(4) Uani d . 1 . .
    C C2 0.4457(2) 0.22332(18) 0.57360(17) 0.0398(4) Uani d . 1 . .
    H H2 0.4793 0.1444 0.5709 0.048 Uiso calc R 1 . .
    C C3 0.5089(2) 0.32448(19) 0.66860(17) 0.0428(4) Uani d . 1 . .
    H H3A 0.5849 0.3130 0.7300 0.051 Uiso calc R 1 . .
    C C4 0.4600(2) 0.44306(17) 0.67308(15) 0.0368(4) Uani d . 1 . .
    C C5 0.34238(19) 0.46005(15) 0.58262(14) 0.0310(3) Uani d . 1 . .
    C C6 0.27899(19) 0.35698(15) 0.48679(15) 0.0312(3) Uani d . 1 . .
    H H6 0.2013 0.3672 0.4261 0.037 Uiso calc R 1 . .
    C C7 0.28871(19) 0.58539(16) 0.58768(15) 0.0336(4) Uani d . 1 . .
    C C8 0.7104(2) 0.62363(17) 0.04650(16) 0.0396(4) Uani d . 1 . .
    H H8A 0.6538 0.5612 -0.0173 0.048 Uiso calc R 1 . .
    C C9 0.6759(2) 0.74537(19) 0.06439(18) 0.0473(5) Uani d . 1 . .
    H H9 0.5946 0.7655 0.0132 0.057 Uiso calc R 1 . .
    C C10 0.8772(3) 0.81171(18) 0.23019(19) 0.0517(5) Uani d . 1 . .
    H H10 0.9334 0.8769 0.2917 0.062 Uiso calc R 1 . .
    C C11 0.9166(2) 0.69063(18) 0.21681(18) 0.0456(4) Uani d . 1 . .
    H H11 0.9993 0.6738 0.2688 0.055 Uiso calc R 1 . .
    C C12 0.8314(2) 0.59344(16) 0.12459(15) 0.0342(4) Uani d . 1 . .
    C C13 0.8626(2) 0.46044(16) 0.10910(15) 0.0336(4) Uani d . 1 . .
    C C14 0.8288(2) 0.25269(16) 0.03559(15) 0.0354(4) Uani d . 1 . .
    C C15 0.9591(2) 0.26100(18) 0.11859(17) 0.0420(4) Uani d . 1 . .
    H H15 1.0088 0.1921 0.1320 0.050 Uiso calc R 1 . .
    C C16 0.7430(2) 0.13402(17) -0.04781(17) 0.0402(4) Uani d . 1 . .
loop_
    _atom_site_aniso_label
    _atom_site_aniso_U_11
    _atom_site_aniso_U_22
    _atom_site_aniso_U_33
    _atom_site_aniso_U_12
    _atom_site_aniso_U_13
    _atom_site_aniso_U_23
    S1 0.0437(3) 0.0231(2) 0.0418(3) 0.00772(17) 0.00411(18) -0.00162(17)
    S2 0.0427(3) 0.0475(3) 0.0405(3) 0.0097(2) -0.01003(19) 0.0000(2)
    O1 0.0644(9) 0.0472(8) 0.0389(7) 0.0037(7) -0.0181(6) -0.0035(6)
    O2 0.0590(8) 0.0326(7) 0.0432(7) 0.0049(6) -0.0022(6) -0.0095(6)
    O3 0.0501(7) 0.0283(6) 0.0480(7) 0.0111(5) -0.0082(6) -0.0028(5)
    O4 0.0753(10) 0.0361(7) 0.0368(7) 0.0011(6) 0.0047(6) -0.0024(5)
    O5 0.0440(8) 0.0457(8) 0.0774(10) 0.0017(6) 0.0034(7) -0.0207(7)
    O6 0.0805(10) 0.0317(7) 0.0647(9) 0.0235(7) 0.0058(8) 0.0046(6)
    O7 0.0581(9) 0.0427(8) 0.0821(11) 0.0191(7) -0.0240(8) -0.0207(7)
    O8 0.0696(9) 0.0377(7) 0.0499(8) 0.0260(7) -0.0084(7) -0.0067(6)
    O9 0.0660(9) 0.0342(7) 0.0736(10) 0.0169(6) 0.0145(7) 0.0081(7)
    O10 0.0556(9) 0.0383(8) 0.1174(14) 0.0034(7) 0.0108(9) -0.0263(8)
    N1 0.0414(8) 0.0307(7) 0.0332(7) 0.0090(6) -0.0031(6) 0.0001(6)
    N2 0.0659(11) 0.0289(8) 0.0519(10) 0.0092(7) 0.0134(8) 0.0022(7)
    C1 0.0370(9) 0.0281(8) 0.0322(8) 0.0062(7) 0.0051(7) 0.0034(7)
    C2 0.0419(10) 0.0378(9) 0.0430(10) 0.0134(8) 0.0039(8) 0.0106(8)
    C3 0.0404(10) 0.0505(11) 0.0380(9) 0.0094(8) -0.0043(7) 0.0126(8)
    C4 0.0390(9) 0.0404(9) 0.0278(8) 0.0010(7) 0.0002(7) 0.0039(7)
    C5 0.0338(8) 0.0298(8) 0.0281(8) 0.0026(7) 0.0052(6) 0.0028(6)
    C6 0.0342(8) 0.0295(8) 0.0285(8) 0.0053(6) -0.0008(6) 0.0027(6)
    C7 0.0359(8) 0.0297(8) 0.0321(8) 0.0002(7) 0.0055(7) 0.0003(7)
    C8 0.0465(10) 0.0344(9) 0.0352(9) 0.0076(8) -0.0003(7) -0.0023(7)
    C9 0.0567(12) 0.0403(10) 0.0457(11) 0.0141(9) 0.0041(9) 0.0033(8)
    C10 0.0633(13) 0.0330(10) 0.0494(11) -0.0050(9) 0.0027(10) -0.0075(8)
    C11 0.0500(11) 0.0388(10) 0.0412(10) 0.0005(8) -0.0061(8) -0.0026(8)
    C12 0.0398(9) 0.0319(9) 0.0286(8) 0.0022(7) 0.0049(7) 0.0009(7)
    C13 0.0374(9) 0.0341(9) 0.0277(8) 0.0054(7) 0.0006(7) 0.0024(7)
    C14 0.0416(9) 0.0334(9) 0.0325(8) 0.0118(7) 0.0026(7) 0.0036(7)
    C15 0.0448(10) 0.0421(10) 0.0411(10) 0.0171(8) 0.0002(8) 0.0043(8)
    C16 0.0475(10) 0.0329(9) 0.0407(10) 0.0147(8) 0.0007(8) -0.0001(7)
_geom_special_details
;
All e.s.d.'s (except the e.s.d. in the dihedral angle between two l.s. planes)
are estimated using the full covariance matrix. The cell e.s.d.'s are taken
into account individually in the estimation of e.s.d.'s in distances, angles
and torsion angles; correlations between e.s.d.'s in cell parameters are only
used when they are defined by crystal symmetry. An approximate (isotropic)
treatment of cell e.s.d.'s is used for estimating e.s.d.'s involving l.s.
planes.
;
loop_
    _geom_bond_atom_site_label_1
    _geom_bond_atom_site_label_2
    _geom_bond_site_symmetry_2
    _geom_bond_distance
    _geom_bond_publ_flag
    S1 O6 . 1.4469(14) ?
    S1 O5 . 1.4535(14) ?
    S1 O4 . 1.4613(14) ?
    S1 C1 . 1.7731(17) ?
    S2 C15 . 1.6968(19) ?
    S2 C13 . 1.7334(17) ?
    O1 C4 . 1.355(2) ?
    O1 H1 . 0.8200 ?
    O2 C7 . 1.234(2) ?
    O3 C7 . 1.308(2) ?
    O3 H3 . 0.8200 ?
    O7 C16 . 1.199(2) ?
    O8 C16 . 1.325(2) ?
    O8 H8 . 0.8200 ?
    O9 H1W . 0.8436 ?
    O9 H2W . 0.8319 ?
    O10 H3W . 0.8145 ?
    O10 H4W . 0.8065 ?
    N1 C13 . 1.308(2) ?
    N1 C14 . 1.371(2) ?
    N2 C10 . 1.333(3) ?
    N2 C9 . 1.342(3) ?
    N2 H2D . 0.8600 ?
    C1 C6 . 1.382(2) ?
    C1 C2 . 1.398(2) ?
    C2 C3 . 1.383(3) ?
    C2 H2 . 0.9300 ?
    C3 C4 . 1.390(3) ?
    C3 H3A . 0.9300 ?
    C4 C5 . 1.404(2) ?
    C5 C6 . 1.401(2) ?
    C5 C7 . 1.476(2) ?
    C6 H6 . 0.9300 ?
    C8 C9 . 1.366(3) ?
    C8 C12 . 1.397(2) ?
    C8 H8A . 0.9300 ?
    C9 H9 . 0.9300 ?
    C10 C11 . 1.376(3) ?
    C10 H10 . 0.9300 ?
    C11 C12 . 1.393(2) ?
    C11 H11 . 0.9300 ?
    C12 C13 . 1.471(2) ?
    C14 C15 . 1.365(2) ?
    C14 C16 . 1.487(2) ?
    C15 H15 . 0.9300 ?
loop_
    _geom_angle_atom_site_label_1
    _geom_angle_atom_site_label_2
    _geom_angle_atom_site_label_3
    _geom_angle_site_symmetry_1
    _geom_angle_site_symmetry_3
    _geom_angle
    _geom_angle_publ_flag
    O6 S1 O5 . . 113.03(9) ?
    O6 S1 O4 . . 112.45(9) ?
    O5 S1 O4 . . 110.37(9) ?
    O6 S1 C1 . . 106.53(8) ?
    O5 S1 C1 . . 106.90(8) ?
    O4 S1 C1 . . 107.15(8) ?
    C15 S2 C13 . . 89.46(8) ?
    C4 O1 H1 . . 109.5 ?
    C7 O3 H3 . . 109.5 ?
    C16 O8 H8 . . 109.5 ?
    H1W O9 H2W . . 108.7 ?
    H3W O10 H4W . . 115.9 ?
    C13 N1 C14 . . 110.35(14) ?
    C10 N2 C9 . . 121.80(17) ?
    C10 N2 H2D . . 119.1 ?
    C9 N2 H2D . . 119.1 ?
    C6 C1 C2 . . 120.15(15) ?
    C6 C1 S1 . . 119.39(12) ?
    C2 C1 S1 . . 120.46(13) ?
    C3 C2 C1 . . 119.70(16) ?
    C3 C2 H2 . . 120.2 ?
    C1 C2 H2 . . 120.2 ?
    C2 C3 C4 . . 120.60(16) ?
    C2 C3 H3A . . 119.7 ?
    C4 C3 H3A . . 119.7 ?
    O1 C4 C3 . . 117.74(15) ?
    O1 C4 C5 . . 122.23(16) ?
    C3 C4 C5 . . 120.04(16) ?
    C4 C5 C6 . . 118.92(15) ?
    C4 C5 C7 . . 120.28(15) ?
    C6 C5 C7 . . 120.79(15) ?
    C1 C6 C5 . . 120.57(15) ?
    C1 C6 H6 . . 119.7 ?
    C5 C6 H6 . . 119.7 ?
    O2 C7 O3 . . 122.98(16) ?
    O2 C7 C5 . . 121.86(16) ?
    O3 C7 C5 . . 115.17(14) ?
    C9 C8 C12 . . 119.66(17) ?
    C9 C8 H8A . . 120.2 ?
    C12 C8 H8A . . 120.2 ?
    N2 C9 C8 . . 120.27(18) ?
    N2 C9 H9 . . 119.9 ?
    C8 C9 H9 . . 119.9 ?
    N2 C10 C11 . . 120.40(17) ?
    N2 C10 H10 . . 119.8 ?
    C11 C10 H10 . . 119.8 ?
    C10 C11 C12 . . 119.39(18) ?
    C10 C11 H11 . . 120.3 ?
    C12 C11 H11 . . 120.3 ?
    C11 C12 C8 . . 118.45(16) ?
    C11 C12 C13 . . 122.13(16) ?
    C8 C12 C13 . . 119.41(15) ?
    N1 C13 C12 . . 122.45(15) ?
    N1 C13 S2 . . 114.42(13) ?
    C12 C13 S2 . . 123.13(12) ?
    N1 C14 C15 . . 115.53(16) ?
    N1 C14 C16 . . 118.19(14) ?
    C15 C14 C16 . . 126.27(16) ?
    C14 C15 S2 . . 110.25(13) ?
    C14 C15 H15 . . 124.9 ?
    S2 C15 H15 . . 124.9 ?
    O7 C16 O8 . . 124.15(17) ?
    O7 C16 C14 . . 123.19(16) ?
    O8 C16 C14 . . 112.65(15) ?
loop_
    _geom_torsion_atom_site_label_1
    _geom_torsion_atom_site_label_2
    _geom_torsion_atom_site_label_3
    _geom_torsion_atom_site_label_4
    _geom_torsion_site_symmetry_1
    _geom_torsion_site_symmetry_2
    _geom_torsion_site_symmetry_3
    _geom_torsion_site_symmetry_4
    _geom_torsion
    _geom_torsion_publ_flag
    O6 S1 C1 C6 . . . . -173.04(13) ?
    O5 S1 C1 C6 . . . . -51.93(16) ?
    O4 S1 C1 C6 . . . . 66.39(15) ?
    O6 S1 C1 C2 . . . . 6.85(17) ?
    O5 S1 C1 C2 . . . . 127.96(15) ?
    O4 S1 C1 C2 . . . . -113.72(15) ?
    C6 C1 C2 C3 . . . . -1.1(3) ?
    S1 C1 C2 C3 . . . . 179.01(13) ?
    C1 C2 C3 C4 . . . . -0.3(3) ?
    C2 C3 C4 O1 . . . . -178.07(16) ?
    C2 C3 C4 C5 . . . . 1.7(3) ?
    O1 C4 C5 C6 . . . . 178.11(15) ?
    C3 C4 C5 C6 . . . . -1.6(2) ?
    O1 C4 C5 C7 . . . . -0.9(3) ?
    C3 C4 C5 C7 . . . . 179.36(15) ?
    C2 C1 C6 C5 . . . . 1.1(2) ?
    S1 C1 C6 C5 . . . . -178.97(12) ?
    C4 C5 C6 C1 . . . . 0.2(2) ?
    C7 C5 C6 C1 . . . . 179.24(14) ?
    C4 C5 C7 O2 . . . . -1.7(2) ?
    C6 C5 C7 O2 . . . . 179.26(15) ?
    C4 C5 C7 O3 . . . . 177.84(15) ?
    C6 C5 C7 O3 . . . . -1.2(2) ?
    C10 N2 C9 C8 . . . . 0.6(3) ?
    C12 C8 C9 N2 . . . . 0.8(3) ?
    C9 N2 C10 C11 . . . . -0.9(3) ?
    N2 C10 C11 C12 . . . . -0.1(3) ?
    C10 C11 C12 C8 . . . . 1.5(3) ?
    C10 C11 C12 C13 . . . . -177.15(17) ?
    C9 C8 C12 C11 . . . . -1.8(3) ?
    C9 C8 C12 C13 . . . . 176.87(16) ?
    C14 N1 C13 C12 . . . . -179.49(15) ?
    C14 N1 C13 S2 . . . . 0.04(18) ?
    C11 C12 C13 N1 . . . . 173.78(16) ?
    C8 C12 C13 N1 . . . . -4.8(2) ?
    C11 C12 C13 S2 . . . . -5.7(2) ?
    C8 C12 C13 S2 . . . . 175.67(13) ?
    C15 S2 C13 N1 . . . . -0.04(14) ?
    C15 S2 C13 C12 . . . . 179.49(15) ?
    C13 N1 C14 C15 . . . . 0.0(2) ?
    C13 N1 C14 C16 . . . . -179.94(15) ?
    N1 C14 C15 S2 . . . . 0.0(2) ?
    C16 C14 C15 S2 . . . . 179.90(15) ?
    C13 S2 C15 C14 . . . . 0.02(14) ?
    N1 C14 C16 O7 . . . . -8.5(3) ?
    C15 C14 C16 O7 . . . . 171.6(2) ?
    N1 C14 C16 O8 . . . . 170.21(15) ?
    C15 C14 C16 O8 . . . . -9.7(3) ?
loop_
    _geom_hbond_atom_site_label_D
    _geom_hbond_atom_site_label_H
    _geom_hbond_atom_site_label_A
    _geom_hbond_site_symmetry_A
    _geom_hbond_distance_DH
    _geom_hbond_distance_HA
    _geom_hbond_distance_DA
    _geom_hbond_angle_DHA
    _geom_hbond_publ_flag
    O1 H1 O2 . 0.82 1.88 2.599(2) 145.5 yes
    O3 H3 O9 . 0.82 1.71 2.5269(17) 170.9 yes
    O8 H8 O4 2_655 0.82 1.89 2.6979(18) 170.8 yes
    O9 H1W O6 1_565 0.84 1.93 2.753(2) 164.8 yes
    O9 H2W O5 2_566 0.83 1.89 2.713(2) 172.2 yes
    O10 H3W O2 . 0.81 2.32 2.9001(19) 128.5 yes
    O10 H4W O7 1_566 0.81 2.27 2.835(2) 127.9 yes
    N2 H2D O10 2_676 0.86 1.86 2.689(2) 161.5 yes
