# Supplementary material for: 4-(4-Carb­oxy-1,3-thia­zol-2-yl)pyridinium 3-carb­oxy-4-hydroxy­benzene­sulfonate dihydrate
Source: Acta Crystallogr Sect E Struct Rep Online. 2008 Sep 30;64(Pt 10):o2044. doi: 10.1107/S1600536808030924 (PMC2959449; doi:10.1107/S1600536808030924)
Supplement: Supplementary file 2 [file e-64-o2044-Isup2.hkl]

# 
# h,k,l, Fc-squared, Fo-squared, sigma(Fo-squared) and status flag 
# 
data_I
_shelx_title ' A in P-1' 
_shelx_refln_list_code          4 
_shelx_F_calc_maximum      212.70 
_exptl_crystal_F_000       476.00 
_reflns_d_resolution_high  0.8255 
 
loop_ 
 _symmetry_equiv_pos_as_xyz 
 'x, y, z' 
 '-x, -y, -z' 
 
_cell_length_a     8.6234 
_cell_length_b    10.6065 
_cell_length_c    10.7979 
_cell_angle_alpha  97.799 
_cell_angle_beta   94.479 
_cell_angle_gamma  99.885 
 
_shelx_F_squared_multiplier     1.000 
 
loop_ 
 _refln_index_h 
 _refln_index_k 
 _refln_index_l 
 _refln_F_squared_calc 
 _refln_F_squared_meas 
 _refln_F_squared_sigma 
 _refln_observed_status 
   1   0   0       21.94       15.12      0.70 o 
   2   0   0     4296.81     4296.30     55.27 o 
   3   0   0      567.84      617.44      7.26 o 
   4   0   0      549.09      464.25      4.93 o 
   5   0   0      203.99      223.41      2.97 o 
   6   0   0      216.64      224.78      4.80 o 
   7   0   0       11.03       11.19      1.12 o 
   8   0   0       35.60       38.28      1.98 o 
   9   0   0        4.54        3.90      1.04 o 
  10   0   0       24.15       22.90      1.94 o 
 -10   1   0        2.64        1.80      1.00 o 
  -9   1   0        0.50        0.69      1.07 o 
  -8   1   0        5.36        5.56      1.02 o 
  -7   1   0      107.02      105.39      2.97 o 
  -6   1   0     1670.68     1767.22     21.23 o 
  -5   1   0      349.57      366.32      4.28 o 
  -4   1   0       35.26       43.57      1.00 o 
  -3   1   0        3.62        6.51      1.08 o 
  -2   1   0     5162.57     5017.74     91.07 o 
  -1   1   0      500.73      458.04      7.60 o 
   1   1   0      924.61      889.56     10.41 o 
   2   1   0     1241.27     1202.10     10.91 o 
   3   1   0      629.84      656.71      6.47 o 
   4   1   0     1559.20     1642.11     16.89 o 
   5   1   0     1019.87      990.27      9.80 o 
   6   1   0      142.95      130.07      3.16 o 
   7   1   0       77.78       73.02      3.33 o 
   8   1   0       13.86       11.21      1.99 o 
   9   1   0        5.34        7.07      1.21 o 
  10   1   0       27.53       29.63      2.75 o 
 -10   2   0        0.91        1.59      0.85 o 
  -9   2   0        4.56        3.51      0.95 o 
  -8   2   0       35.51       35.88      2.49 o 
  -7   2   0       85.53       87.69      2.69 o 
  -6   2   0       39.34       35.11      1.60 o 
  -5   2   0      595.87      611.14      6.51 o 
  -4   2   0       49.23       55.57      1.99 o 
  -3   2   0     2018.29     1973.64     17.73 o 
  -2   2   0      189.76      206.15      2.36 o 
  -1   2   0      404.81      408.88      7.14 o 
   0   2   0       49.90       57.28      1.18 o 
   1   2   0     1354.03     1347.84     12.11 o 
   2   2   0      289.11      280.18      3.12 o 
   3   2   0     1091.34     1031.58      9.82 o 
   4   2   0      113.87       91.04      2.38 o 
   5   2   0       11.20       11.14      0.64 o 
   6   2   0      125.17      127.17      3.18 o 
   7   2   0      178.90      187.31      6.35 o 
   8   2   0       92.24       93.32      3.13 o 
   9   2   0        1.50        1.24      0.91 o 
 -10   3   0       35.61       34.76      2.22 o 
  -9   3   0       39.46       47.76      2.30 o 
  -8   3   0        9.24        8.58      2.15 o 
  -7   3   0       18.63       20.94      1.41 o 
  -6   3   0      355.92      331.03      4.29 o 
  -5   3   0     1483.55     1422.28     16.80 o 
  -4   3   0      263.62      280.52      3.47 o 
  -3   3   0      301.80      336.32      3.77 o 
  -2   3   0      385.90      378.01      5.90 o 
  -1   3   0       23.57       22.39      0.83 o 
   0   3   0      335.54      324.72      6.58 o 
   1   3   0        0.74        0.83      0.18 o 
   2   3   0      779.99      836.08      8.09 o 
   3   3   0       86.58      100.43      1.73 o 
   4   3   0      112.81       97.55      1.83 o 
   5   3   0      530.49      510.58      5.88 o 
   6   3   0      102.09      101.80      2.87 o 
   7   3   0       55.22       55.65      2.36 o 
   8   3   0      162.93      155.71      4.22 o 
   9   3   0      126.53      117.87      3.89 o 
 -10   4   0       34.10       32.80      2.42 o 
  -9   4   0        8.02        6.90      1.16 o 
  -8   4   0      178.00      174.86      4.21 o 
  -7   4   0      588.60      589.33      8.83 o 
  -6   4   0      248.44      240.19      3.51 o 
  -5   4   0       20.70       25.12      1.87 o 
  -4   4   0      924.69      923.23      9.16 o 
  -3   4   0      248.73      248.73      3.91 o 
  -2   4   0     6492.09     6750.15     69.23 o 
  -1   4   0     1497.98     1596.63     18.17 o 
   0   4   0     2448.98     2306.57     50.28 o 
   1   4   0        2.20        4.71      0.42 o 
   2   4   0        6.64        9.56      0.78 o 
   3   4   0        2.45        4.49      1.77 o 
   4   4   0     1116.55     1144.44     11.35 o 
   5   4   0       49.84       54.33      1.97 o 
   6   4   0      529.44      519.78     11.53 o 
   7   4   0      160.06      153.67      5.61 o 
   8   4   0      189.85      189.74      4.84 o 
   9   4   0      129.55      129.87      8.93 o 
 -10   5   0      147.52      156.28      4.54 o 
  -9   5   0       50.85       52.23      2.42 o 
  -8   5   0      434.20      468.50      7.87 o 
  -7   5   0      544.32      557.98      8.49 o 
  -6   5   0      630.26      623.77      7.11 o 
  -5   5   0      132.74      136.72      4.49 o 
  -4   5   0        0.42        2.55      0.48 o 
  -3   5   0      459.94      474.54      5.19 o 
  -2   5   0     1035.40     1386.72     20.99 o 
  -1   5   0       31.53       29.49      1.23 o 
   0   5   0      363.53      394.07      5.73 o 
   1   5   0     1132.97     1084.10     10.39 o 
   2   5   0      456.29      455.47      5.12 o 
   3   5   0      544.55      552.38      6.34 o 
   4   5   0       17.75       21.78      1.00 o 
   5   5   0       58.02       64.54      2.21 o 
   6   5   0      176.19      176.41      4.14 o 
   7   5   0       45.79       50.47      2.84 o 
   8   5   0       20.00       19.54      1.74 o 
  -9   6   0        4.00        5.56      1.14 o 
  -8   6   0      240.34      243.63     13.03 o 
  -7   6   0       17.03       18.17      1.85 o 
  -6   6   0      176.38      166.77      2.94 o 
  -5   6   0      839.89      842.30     10.70 o 
  -4   6   0       36.06       24.02      0.95 o 
  -3   6   0       14.78       17.84      0.95 o 
  -2   6   0      570.81      565.45      7.88 o 
  -1   6   0     1629.40     1594.01     18.83 o 
   0   6   0      223.24      218.46      4.01 o 
   1   6   0        1.32        3.24      1.39 o 
   2   6   0       54.71       60.44      1.43 o 
   3   6   0      141.77      128.64      2.35 o 
   4   6   0      102.33      101.03      2.19 o 
   5   6   0       22.13       20.72      3.26 o 
   6   6   0        6.39        5.47      1.03 o 
   7   6   0       29.92       34.18      2.08 o 
   8   6   0       27.47       26.14      2.98 o 
  -9   7   0       54.63       59.10      3.83 o 
  -6   7   0       97.94      105.61      4.12 o 
  -5   7   0       66.82       62.42      2.23 o 
  -4   7   0        4.65        6.96      0.92 o 
  -3   7   0      260.95      254.25      4.71 o 
  -2   7   0       10.61       13.36      1.05 o 
  -1   7   0      148.05      151.34      3.37 o 
   0   7   0      665.90      664.42     19.06 o 
   1   7   0      483.25      479.51      7.51 o 
   2   7   0        0.15        0.62      0.51 o 
   3   7   0       17.13       14.17      1.23 o 
   4   7   0      290.83      282.08      5.44 o 
   5   7   0       16.09       20.26      2.28 o 
   6   7   0       19.91       21.94      2.54 o 
   7   7   0        1.63       -0.10      1.17 o 
  -7   8   0        6.76        8.34      1.61 o 
  -6   8   0       57.23       53.60      2.25 o 
  -5   8   0       11.50       13.56      1.25 o 
  -4   8   0      442.65      442.02      7.27 o 
  -3   8   0      144.98      129.41      3.33 o 
  -2   8   0      718.88      730.84     10.34 o 
  -1   8   0      447.16      454.04      7.25 o 
   0   8   0       45.59       48.62      2.00 o 
   1   8   0       45.85       46.90      2.01 o 
   2   8   0      785.23      790.71     11.29 o 
   3   8   0       17.05       16.03      1.41 o 
   4   8   0       96.34       95.96      5.60 o 
   5   8   0       44.98       50.08      3.50 o 
   6   8   0       95.82       90.62      4.92 o 
  -8   9   0        0.81        1.04      1.32 o 
  -7   9   0        0.44        1.22      0.78 o 
  -6   9   0      433.06      422.18      7.51 o 
  -5   9   0      159.05      140.07      3.77 o 
  -4   9   0      233.24      206.42      5.51 o 
  -3   9   0       45.20       45.06      2.11 o 
  -2   9   0      377.13      329.62      6.10 o 
  -1   9   0      106.44      114.53      3.29 o 
   0   9   0      180.49      175.79      4.21 o 
   1   9   0      180.64      171.66      4.21 o 
   2   9   0      290.14      285.92      5.79 o 
   3   9   0       96.26       99.02      3.25 o 
   4   9   0        0.39        1.04      0.82 o 
   5   9   0        1.87        2.05      1.35 o 
  -7  10   0        2.38        1.95      0.91 o 
  -6  10   0       24.18       22.25      1.76 o 
  -5  10   0      104.02      102.10      3.33 o 
  -4  10   0       13.23       18.06      1.55 o 
  -3  10   0        1.34        1.95      1.22 o 
  -2  10   0      114.56       94.80      3.65 o 
  -1  10   0      118.00      105.59      5.70 o 
   0  10   0        0.28       -0.91      0.60 o 
   1  10   0      218.88      224.24      5.17 o 
   2  10   0       29.92       33.00      3.12 o 
   3  10   0       14.37       12.54      1.45 o 
   4  10   0       25.72       30.41      3.13 o 
  -6  11   0       50.26       53.81      2.64 o 
  -5  11   0       20.92       17.44      1.68 o 
  -4  11   0        2.57        4.63      1.10 o 
  -3  11   0       63.13       68.94      2.82 o 
  -2  11   0        0.68        0.18      0.73 o 
  -1  11   0       26.04       26.13      1.90 o 
   0  11   0       15.20       15.14      1.57 o 
   1  11   0       20.04       18.56      3.20 o 
   2  11   0       16.39       19.77      1.77 o 
   3  11   0        1.14        2.12      0.94 o 
  -5  12   0       13.70       14.19      2.15 o 
  -4  12   0        1.93        2.31      1.01 o 
  -3  12   0        0.13       -0.12      0.82 o 
  -2  12   0        1.06       -1.38      1.39 o 
  -1  12   0      153.83      161.77      4.67 o 
   0  12   0        3.89        1.15      0.93 o 
   1  12   0        0.00        0.76      0.91 o 
  -1 -12   1       34.64       36.41      5.32 o 
   0 -12   1        0.01        0.47      0.85 o 
   2 -12   1        2.39        0.50      0.86 o 
   3 -12   1        0.01        1.02      0.87 o 
   4 -12   1       40.72       40.79      2.44 o 
   5 -12   1        1.09        2.00      0.92 o 
  -3 -11   1      129.38      137.34      4.24 o 
  -2 -11   1       97.21      105.87      3.62 o 
  -1 -11   1        0.63        1.13      1.14 o 
   0 -11   1        0.45        1.59      0.85 o 
   1 -11   1      168.81      165.41      4.76 o 
   2 -11   1        3.81        5.14      1.09 o 
   3 -11   1       14.99       13.31      1.46 o 
   4 -11   1       93.57       92.41      3.27 o 
   5 -11   1        5.00        3.88      1.04 o 
   6 -11   1       22.09       24.83      1.94 o 
  -4 -10   1       11.57       12.82      2.28 o 
  -3 -10   1       58.49       57.27      2.62 o 
  -2 -10   1        5.70        5.32      1.11 o 
  -1 -10   1      138.19      138.84      3.91 o 
   0 -10   1       75.62       68.69      2.71 o 
   1 -10   1      117.24      114.83      3.45 o 
   2 -10   1       69.73       74.78      2.77 o 
   3 -10   1      463.17      420.10     14.35 o 
   4 -10   1       15.95       18.40      1.56 o 
   5 -10   1       61.04       41.15      3.11 o 
   6 -10   1        3.81        1.86      1.59 o 
   7 -10   1       84.66       77.59      3.01 o 
  -6  -9   1        2.75        0.23      1.14 o 
  -5  -9   1        0.18        2.54      1.45 o 
  -4  -9   1      140.49      137.80      5.81 o 
  -3  -9   1      670.08      674.93     14.24 o 
  -2  -9   1      146.93      135.67      3.69 o 
  -1  -9   1     1206.86     1199.77     15.86 o 
   0  -9   1      462.00      433.48      7.35 o 
   1  -9   1     1227.21     1201.82     15.78 o 
   2  -9   1        1.86        1.76      0.72 o 
   3  -9   1       74.44       65.80      2.43 o 
   4  -9   1      143.40      127.32      3.48 o 
   5  -9   1       70.67       77.93      5.18 o 
   6  -9   1       65.28       62.00      2.51 o 
   7  -9   1        2.36        3.99      0.96 o 
   8  -9   1       21.80       23.26      2.59 o 
  -6  -8   1       77.21       86.88      4.85 o 
  -5  -8   1        1.57        2.31      1.32 o 
  -4  -8   1        0.01       -1.20      0.80 o 
  -3  -8   1      124.27      122.15      3.38 o 
  -2  -8   1       31.40       30.32      1.70 o 
  -1  -8   1        5.51        3.10      2.31 o 
   0  -8   1       20.82       24.76      1.52 o 
   1  -8   1        0.04        0.62      0.55 o 
   2  -8   1      665.20      644.21      9.33 o 
   3  -8   1      144.72      153.56      3.62 o 
   4  -8   1       39.11       44.13      2.64 o 
   5  -8   1      120.53      114.38      3.18 o 
   6  -8   1      124.05      113.16      3.23 o 
   7  -8   1      138.75      144.88      3.80 o 
  -7  -7   1       82.59       91.88      5.13 o 
  -6  -7   1       73.89       73.67      4.28 o 
  -5  -7   1       65.07       72.32      4.02 o 
  -4  -7   1      169.65      176.30      4.01 o 
  -3  -7   1        7.29        6.53      0.92 o 
  -2  -7   1        4.78        5.68      1.36 o 
  -1  -7   1      142.77      140.42      3.26 o 
   0  -7   1      127.19      130.16      4.36 o 
   1  -7   1      469.49      472.86      7.10 o 
   2  -7   1      530.04      550.94      8.00 o 
   3  -7   1       94.23      123.94      2.97 o 
   4  -7   1      558.16      546.15     10.07 o 
   5  -7   1      161.25      151.76      4.01 o 
   6  -7   1       30.65       30.98      2.38 o 
   7  -7   1      113.04      114.04      3.10 o 
  -8  -6   1       12.99       14.32      1.63 o 
  -7  -6   1        4.67        6.16      1.54 o 
  -6  -6   1       82.06       85.46      2.88 o 
  -5  -6   1       12.91       13.58      1.23 o 
  -4  -6   1      139.69      138.56      2.57 o 
  -3  -6   1        2.27        2.48      0.48 o 
  -2  -6   1      272.59      253.05      3.42 o 
  -1  -6   1      530.82      529.32      5.74 o 
   0  -6   1      252.47      261.67      3.27 o 
   1  -6   1        0.68        0.57      0.18 o 
   2  -6   1      218.20      226.53      2.95 o 
   3  -6   1       62.87       75.70      1.55 o 
   4  -6   1       81.91       87.87      2.73 o 
   5  -6   1      413.66      408.84      7.83 o 
   6  -6   1        0.23       -0.35      1.07 o 
   7  -6   1      652.51      659.82      7.79 o 
   8  -6   1        0.95        1.27      0.81 o 
   9  -6   1      175.29      181.80      4.62 o 
  -8  -5   1       44.22       45.42      2.46 o 
  -7  -5   1      161.54      163.17      6.27 o 
  -6  -5   1       20.62       18.78      1.46 o 
  -5  -5   1      128.04      136.28      3.33 o 
  -4  -5   1      511.12      516.43      6.01 o 
  -3  -5   1      667.70      677.11      7.63 o 
  -2  -5   1      478.66      484.53      5.37 o 
  -1  -5   1       67.64       82.58      2.08 o 
   0  -5   1      328.34      341.43      4.71 o 
   1  -5   1      626.80      631.19      6.35 o 
   2  -5   1      217.66      233.00      2.91 o 
   3  -5   1      801.25      909.42      8.99 o 
   4  -5   1       37.28       40.63      1.39 o 
   5  -5   1     1309.96     1293.55     14.81 o 
   6  -5   1       19.59       23.16      1.10 o 
   7  -5   1      928.18      951.08     12.76 o 
   8  -5   1      133.78      130.74      3.58 o 
   9  -5   1        0.01       -0.11      0.73 o 
  10  -5   1       39.77       42.20      3.50 o 
  -9  -4   1       82.78       86.47      3.38 o 
  -8  -4   1        9.00        9.33      1.58 o 
  -7  -4   1       12.82       14.15      2.50 o 
  -6  -4   1      100.55       95.39      2.88 o 
  -5  -4   1       65.45       64.84      2.18 o 
  -4  -4   1      686.32      707.59      7.51 o 
  -3  -4   1      877.80      909.41      9.06 o 
  -2  -4   1        8.98        3.37      0.45 o 
  -1  -4   1      268.94      298.85      5.26 o 
   0  -4   1      133.95      105.71      1.55 o 
   1  -4   1        0.44        1.65      0.25 o 
   2  -4   1     4694.88     4753.41     41.49 o 
   3  -4   1       81.39       89.77      1.92 o 
   4  -4   1       49.03       42.59      1.20 o 
   5  -4   1       37.64       42.43      1.49 o 
   6  -4   1       41.70       43.02      1.37 o 
   7  -4   1      146.10      135.27      6.14 o 
   8  -4   1       44.70       40.87      2.00 o 
   9  -4   1       16.03       15.79      2.27 o 
  10  -4   1       20.28       25.07      2.93 o 
  -9  -3   1      122.16      125.12      9.78 o 
  -8  -3   1        0.03       -0.14      0.80 o 
  -7  -3   1      155.76      159.31      4.00 o 
  -6  -3   1      107.01      105.25      2.98 o 
  -5  -3   1        4.13        2.72      0.70 o 
  -4  -3   1       76.03       68.84      1.46 o 
  -3  -3   1        0.52        2.32      0.46 o 
  -2  -3   1      661.39      687.13      6.78 o 
  -1  -3   1      738.39      795.63      7.57 o 
   0  -3   1     4223.43     4143.93     54.43 o 
   1  -3   1     1859.94     1940.45     17.26 o 
   2  -3   1        0.19        0.01      0.28 o 
   3  -3   1       12.41       11.88      1.42 o 
   4  -3   1      781.88      735.96      7.47 o 
   5  -3   1        7.18        5.49      1.25 o 
   6  -3   1        0.70        0.41      0.63 o 
   7  -3   1      305.85      316.74      7.11 o 
   8  -3   1      193.67      193.98      6.56 o 
   9  -3   1       32.22       29.98      2.45 o 
  10  -3   1       11.14       10.36      2.20 o 
  -9  -2   1        0.07       -0.35      0.80 o 
  -8  -2   1       31.37       35.89      1.99 o 
  -7  -2   1        0.17       -0.27      0.56 o 
  -6  -2   1        5.25        5.77      0.88 o 
  -5  -2   1        1.52        1.26      0.53 o 
  -4  -2   1        1.90        1.32      0.46 o 
  -3  -2   1      467.08      440.12      4.65 o 
  -2  -2   1        0.35       -0.24      0.16 o 
  -1  -2   1     1587.90     1586.96     14.15 o 
   1  -2   1     5324.79     5387.28     46.94 o 
   2  -2   1      200.10      197.53      2.31 o 
   3  -2   1     1161.30     1248.12     11.55 o 
   4  -2   1      302.69      320.66      3.77 o 
   5  -2   1     1255.80     1266.51     12.21 o 
   6  -2   1      351.99      335.33      4.32 o 
   7  -2   1      120.14      107.22      2.97 o 
   8  -2   1       51.02       53.93      2.51 o 
   9  -2   1        8.84        9.84      2.45 o 
  10  -2   1        0.42        0.98      1.30 o 
 -10  -1   1       24.52       28.99      2.95 o 
  -9  -1   1        3.00        1.99      0.93 o 
  -8  -1   1       30.92       28.67      5.34 o 
  -7  -1   1      129.82      134.48      3.53 o 
  -6  -1   1       62.08       59.25      3.30 o 
  -5  -1   1      544.59      563.36      7.93 o 
  -4  -1   1       66.75       69.77      1.88 o 
  -3  -1   1       41.64       63.69      1.58 o 
  -2  -1   1     1170.66     1145.78     12.98 o 
  -1  -1   1     2577.43     2692.35     65.75 o 
   0  -1   1      197.77      195.65      3.60 o 
   1  -1   1     7213.23     7332.04    208.84 o 
   2  -1   1      257.71      244.19      2.68 o 
   3  -1   1     3093.94     3170.54     46.54 o 
   4  -1   1       60.25       49.87      1.15 o 
   5  -1   1        1.05        1.10      0.36 o 
   6  -1   1      235.19      232.57      4.38 o 
   7  -1   1      119.84      117.39      3.12 o 
   8  -1   1        0.01        0.57      0.64 o 
   9  -1   1        5.20        6.54      1.62 o 
  10  -1   1       16.73       21.14      2.67 o 
 -10   0   1        5.75        5.33      1.25 o 
  -9   0   1        0.30       -0.03      0.74 o 
  -8   0   1       84.75       81.83      2.87 o 
  -7   0   1        0.93        1.83      0.73 o 
  -6   0   1       91.52       90.83      2.58 o 
  -5   0   1     3145.39     3202.02     43.22 o 
  -4   0   1       43.93       49.25      1.55 o 
  -3   0   1      594.92      668.74      8.24 o 
  -2   0   1       24.60       22.47      0.86 o 
  -1   0   1      671.40      687.62      7.98 o 
   1   0   1     2318.05     2273.95     34.41 o 
   2   0   1       11.94       12.88      0.45 o 
   3   0   1      128.48      118.65      2.06 o 
   4   0   1        4.33        6.55      0.49 o 
   5   0   1        2.14        5.23      0.66 o 
   6   0   1        3.52        2.71      0.68 o 
   7   0   1       23.61       21.49      1.58 o 
   8   0   1       19.05       21.38      1.58 o 
   9   0   1       56.20       55.06      2.53 o 
  10   0   1        0.54        0.50      0.90 o 
 -10   1   1        0.03       -0.20      0.85 o 
  -9   1   1      138.13      139.80      4.01 o 
  -8   1   1       54.69       53.56      2.29 o 
  -7   1   1      117.00      114.21      3.12 o 
  -6   1   1      123.51      129.75      3.50 o 
  -5   1   1      143.35      151.18      2.60 o 
  -4   1   1       41.31       32.58      0.80 o 
  -3   1   1     3065.50     3105.81     33.97 o 
  -2   1   1      154.21      182.30      2.08 o 
  -1   1   1      112.51      126.67      1.46 o 
   0   1   1      336.48      405.52      4.80 o 
   1   1   1     6033.68     5992.73    171.29 o 
   2   1   1      288.50      276.79      5.92 o 
   3   1   1      854.05      848.11      8.20 o 
   4   1   1     1281.11     1277.40     12.11 o 
   5   1   1      405.15      394.50      4.71 o 
   6   1   1      262.74      264.03      4.88 o 
   7   1   1        4.01        3.07      0.86 o 
   8   1   1       26.65       25.31      2.38 o 
   9   1   1        5.98        5.41      1.14 o 
 -10   2   1      106.23      112.99      4.44 o 
  -9   2   1       40.38       36.95      2.08 o 
  -8   2   1        8.74        9.49      1.19 o 
  -7   2   1      150.28      153.53      3.69 o 
  -6   2   1      174.25      187.88      3.88 o 
  -5   2   1      981.44     1007.29      9.91 o 
  -4   2   1        5.75        6.84      0.45 o 
  -3   2   1        0.24        0.40      0.20 o 
  -2   2   1     4641.68     4667.17     40.59 o 
  -1   2   1       42.89       36.79      1.37 o 
   0   2   1       30.19       41.22      1.03 o 
   1   2   1     1378.91     1301.00     12.00 o 
   2   2   1      112.22      107.95      2.59 o 
   3   2   1      328.65      312.79      3.66 o 
   4   2   1      103.62       99.84      1.81 o 
   5   2   1       94.52       99.57      1.95 o 
   6   2   1      238.20      214.42     10.96 o 
   7   2   1       94.97       96.94      3.01 o 
   8   2   1      101.88      105.39      3.34 o 
   9   2   1       34.93       35.81      2.22 o 
 -10   3   1        0.17        0.73      1.40 o 
  -9   3   1       28.03       29.21      4.07 o 
  -8   3   1        1.81        2.63      0.82 o 
  -7   3   1      246.52      256.22      4.99 o 
  -6   3   1       13.13        8.32      1.06 o 
  -5   3   1        0.06        0.39      0.34 o 
  -4   3   1     1839.61     1852.45     17.03 o 
  -3   3   1     1270.78     1349.17     12.51 o 
  -2   3   1      442.41      408.29      7.50 o 
  -1   3   1      728.12      742.37      8.93 o 
   0   3   1     2464.45     2465.44     27.08 o 
   1   3   1     1046.32     1093.74     10.20 o 
   2   3   1     1060.53     1114.41     10.55 o 
   3   3   1      929.99      893.03      8.86 o 
   4   3   1        0.06        0.93      0.36 o 
   5   3   1      166.68      179.17      2.89 o 
   6   3   1        6.22        5.56      0.91 o 
   7   3   1      473.41      506.25      8.25 o 
   8   3   1      325.40      337.89      6.67 o 
   9   3   1       13.13       13.35      1.76 o 
 -10   4   1       40.05       35.93      2.99 o 
  -9   4   1      215.23      232.69      5.35 o 
  -8   4   1       82.13       92.36      2.99 o 
  -7   4   1      279.85      291.13      5.47 o 
  -6   4   1        3.59        1.13      0.59 o 
  -5   4   1      224.29      240.64      3.36 o 
  -4   4   1      303.86      319.46      4.19 o 
  -3   4   1      420.40      474.40      6.10 o 
  -2   4   1       46.15       43.13      1.44 o 
  -1   4   1       36.73       23.63      1.01 o 
   0   4   1        3.77        1.73      0.46 o 
   1   4   1     6353.55     6540.93    155.61 o 
   2   4   1     2352.69     2559.41     23.07 o 
   3   4   1      428.11      442.39      5.10 o 
   4   4   1      742.42      694.95      8.06 o 
   5   4   1      183.44      169.99      2.91 o 
   6   4   1      113.66      111.26      3.12 o 
   7   4   1        7.79        6.45      1.14 o 
   8   4   1       64.16       69.39      2.87 o 
 -10   5   1        0.28        0.47      1.14 o 
  -9   5   1        2.91        2.38      0.99 o 
  -8   5   1       26.81       28.11      1.80 o 
  -7   5   1        2.80        3.85      1.50 o 
  -6   5   1        9.98        9.52      0.77 o 
  -5   5   1       17.87       23.42      1.23 o 
  -4   5   1     1336.37     1415.33     16.26 o 
  -3   5   1       29.69       43.02      1.22 o 
  -2   5   1     1843.32     1876.74     21.59 o 
  -1   5   1      310.26      366.55      5.49 o 
   0   5   1      288.05      290.48      4.66 o 
   1   5   1      230.54      253.09      3.15 o 
   2   5   1       62.84       63.78      1.42 o 
   3   5   1       85.59       97.18      2.78 o 
   4   5   1        0.85        2.78      0.53 o 
   5   5   1        5.57        5.13      0.68 o 
   6   5   1      217.44      202.25      4.47 o 
   7   5   1       12.54       13.27      1.45 o 
   8   5   1       18.74       23.55      1.88 o 
  -9   6   1        1.59        0.08      0.70 o 
  -8   6   1       25.83       25.96      1.72 o 
  -7   6   1        0.30        0.92      0.63 o 
  -6   6   1      966.85      969.01     10.28 o 
  -5   6   1       98.33       87.91      2.24 o 
  -4   6   1      484.73      482.70      6.56 o 
  -3   6   1      601.63      587.85      8.30 o 
  -2   6   1     1314.55     1342.54     22.91 o 
  -1   6   1      275.80      273.92      4.70 o 
   0   6   1       87.65       80.42      2.25 o 
   1   6   1      105.31      100.84      2.63 o 
   2   6   1       49.56       50.11      1.89 o 
   3   6   1      162.48      160.60      3.62 o 
   4   6   1      158.08      144.28      3.52 o 
   5   6   1        3.15        5.65      1.42 o 
   6   6   1       13.60       12.15      1.94 o 
   7   6   1        2.93        1.89      1.22 o 
  -9   7   1       68.76       70.74      4.28 o 
  -8   7   1       65.21       66.25      3.89 o 
  -6   7   1       79.29       80.39      3.55 o 
  -5   7   1      262.07      253.30      6.85 o 
  -4   7   1      861.83      812.59     11.13 o 
  -3   7   1        0.30        0.97      0.49 o 
  -2   7   1        0.09        0.99      0.52 o 
  -1   7   1     1905.88     1837.02     21.88 o 
   0   7   1      435.33      398.92      6.45 o 
   1   7   1       32.05       32.72      2.01 o 
   2   7   1      350.58      333.80      9.89 o 
   3   7   1       12.53       13.09      2.11 o 
   4   7   1       10.48       12.30      1.23 o 
   5   7   1       54.20       52.57      3.34 o 
   6   7   1      139.67      148.27      6.04 o 
   7   7   1       48.03       49.64      3.68 o 
  -6   8   1      185.43      159.25      3.99 o 
  -5   8   1        2.91        1.79      0.72 o 
  -4   8   1        8.13        9.87      1.14 o 
  -3   8   1      879.47      855.31     11.84 o 
  -2   8   1      317.04      288.62      5.45 o 
  -1   8   1     1369.17     1392.23     35.67 o 
   0   8   1       88.90       84.64      3.40 o 
   1   8   1     1574.20     1494.97     18.82 o 
   2   8   1       22.64       26.30      1.68 o 
   3   8   1       69.96       59.79      2.46 o 
   4   8   1      139.82      138.43      3.84 o 
   5   8   1       16.44       17.30      2.36 o 
   6   8   1        0.02       -0.47      1.19 o 
  -8   9   1        0.28        2.43      1.40 o 
  -7   9   1       57.40       55.55      3.65 o 
  -6   9   1       17.06       15.86      1.49 o 
  -5   9   1      495.79      458.51      9.85 o 
  -4   9   1        0.67       -0.33      0.58 o 
  -3   9   1        4.29        3.29      1.37 o 
  -2   9   1       42.15       48.32      2.19 o 
  -1   9   1        4.58        2.17      0.80 o 
   0   9   1      338.61      313.59      6.05 o 
   1   9   1      293.77      273.61      5.61 o 
   2   9   1      243.99      245.52      5.36 o 
   3   9   1      130.27      124.46      3.75 o 
   4   9   1       28.26       25.86      1.88 o 
   5   9   1        0.10       -1.61      1.09 o 
  -7  10   1        5.69        5.52      1.22 o 
  -6  10   1      127.27      124.57      3.85 o 
  -5  10   1        1.35        0.08      0.76 o 
  -4  10   1       10.46       11.15      1.32 o 
  -3  10   1       11.17        9.36      1.28 o 
  -2  10   1      375.60      365.76     14.77 o 
  -1  10   1       76.71       77.22      2.86 o 
   0  10   1      427.51      410.42     11.78 o 
   1  10   1      111.66      106.59      4.25 o 
   2  10   1      184.81      168.35      5.74 o 
   3  10   1       10.67       10.68      1.59 o 
   4  10   1       80.16       83.25      3.30 o 
  -6  11   1       14.12       16.34      2.28 o 
  -5  11   1       21.76       19.98      2.73 o 
  -4  11   1        9.25        5.23      1.67 o 
  -3  11   1       66.93       55.04      2.60 o 
  -2  11   1       10.91       10.30      1.39 o 
  -1  11   1       20.41       17.67      1.67 o 
   0  11   1        8.72        9.90      1.41 o 
   1  11   1       18.24       13.69      2.15 o 
   2  11   1       24.02       23.10      2.50 o 
   3  11   1        2.50        3.94      1.52 o 
  -4  12   1       12.31       11.00      2.76 o 
  -3  12   1      250.66      287.83      6.55 o 
  -2  12   1       17.66       16.49      1.79 o 
  -1  12   1      111.15      115.24      3.95 o 
   0  12   1       32.39       22.05      2.69 o 
   1  12   1       56.60       65.86      4.94 o 
  -2 -12   2       16.68       15.46      1.90 o 
  -1 -12   2        0.00       -1.24      1.17 o 
   0 -12   2       33.88       31.75      2.18 o 
   1 -12   2       12.63       15.10      5.03 o 
   2 -12   2        0.01        0.04      0.79 o 
   3 -12   2        6.03        2.61      1.02 o 
   4 -12   2       84.96       97.57      3.53 o 
   5 -12   2       19.64       19.81      1.83 o 
  -3 -11   2       82.41       80.85      4.77 o 
  -2 -11   2        9.63       11.38      1.45 o 
  -1 -11   2       20.92       24.02      2.36 o 
   0 -11   2       25.12       25.72      2.23 o 
   1 -11   2       73.58       71.32      2.88 o 
   2 -11   2       14.48       16.98      1.57 o 
   3 -11   2       95.93       93.67      5.04 o 
   4 -11   2        5.91        5.69      1.44 o 
   5 -11   2        0.20        0.02      0.77 o 
   6 -11   2       28.87       25.77      1.94 o 
  -5 -10   2        0.23        1.89      1.35 o 
  -4 -10   2       14.45       11.84      2.31 o 
  -3 -10   2       32.08       31.26      2.86 o 
  -2 -10   2      191.42      195.61      7.95 o 
  -1 -10   2      115.71      117.09      9.19 o 
   0 -10   2      224.91      215.45      4.90 o 
   1 -10   2        0.06        1.63      0.78 o 
   2 -10   2      212.01      186.52      4.48 o 
   3 -10   2       25.12       22.13      1.62 o 
   4 -10   2        9.30       10.63      2.46 o 
   5 -10   2        7.04        7.04      1.27 o 
   6 -10   2        5.68        4.27      1.04 o 
   7 -10   2       13.06       11.51      1.45 o 
  -6  -9   2       15.92       16.40      2.64 o 
  -5  -9   2       43.46       45.36      3.60 o 
  -4  -9   2      400.73      390.00     10.69 o 
  -3  -9   2       31.98       35.50      2.12 o 
  -2  -9   2      131.48      123.72      3.50 o 
  -1  -9   2       96.38       94.91      5.35 o 
   0  -9   2        5.25        5.42      1.66 o 
   1  -9   2       69.99       68.77      2.49 o 
   2  -9   2       20.40       22.40      2.25 o 
   3  -9   2        0.35        0.92      0.65 o 
   4  -9   2       36.48       30.01      1.73 o 
   5  -9   2        4.37        3.76      1.32 o 
   6  -9   2       37.55       36.69      2.62 o 
   7  -9   2       22.75       25.57      2.27 o 
  -6  -8   2        0.05       -0.28      1.01 o 
  -5  -8   2       38.47       36.66      3.21 o 
  -4  -8   2       41.87       43.71      3.24 o 
  -3  -8   2      478.56      486.33      7.86 o 
  -2  -8   2       64.24       68.40      2.42 o 
  -1  -8   2        4.17        5.79      0.92 o 
   0  -8   2      537.28      521.36     10.08 o 
   1  -8   2       58.89       56.26      2.08 o 
   2  -8   2       17.46       18.37      1.28 o 
   3  -8   2      177.10      171.72      3.83 o 
   4  -8   2      432.96      437.12      8.44 o 
   5  -8   2      108.24       95.40      2.87 o 
   6  -8   2        9.46       10.34      1.17 o 
   7  -8   2       13.47       15.19      1.39 o 
  -7  -7   2        9.21        8.63      2.15 o 
  -6  -7   2      132.63      130.53      5.73 o 
  -5  -7   2       38.14       37.15      2.93 o 
  -4  -7   2        2.15        1.58      1.30 o 
  -3  -7   2        3.76        3.43      0.73 o 
  -2  -7   2      205.44      208.10      4.19 o 
  -1  -7   2      140.09      137.68      3.20 o 
   0  -7   2       22.94       21.15      1.26 o 
   1  -7   2      267.25      254.28      4.59 o 
   2  -7   2      420.57      406.11      6.33 o 
   3  -7   2      547.24      539.50      6.11 o 
   4  -7   2      209.73      187.46      2.98 o 
   5  -7   2      132.43      128.68      5.08 o 
   6  -7   2        7.76        9.28      0.85 o 
   7  -7   2       20.71       20.02      1.45 o 
   8  -7   2       57.46       48.09      3.08 o 
   9  -7   2       16.29       13.50      2.12 o 
  -8  -6   2       49.75       57.20      2.74 o 
  -7  -6   2        3.36        3.35      0.99 o 
  -6  -6   2       45.38       48.14      4.17 o 
  -5  -6   2       24.02       24.04      1.84 o 
  -4  -6   2      126.02      128.22      4.09 o 
  -3  -6   2      179.01      173.16      2.80 o 
  -2  -6   2      580.71      573.48      6.34 o 
  -1  -6   2      107.88      103.26      1.87 o 
   0  -6   2        2.99        1.10      0.32 o 
   1  -6   2      140.13      158.70      2.34 o 
   2  -6   2      411.37      444.61      5.04 o 
   3  -6   2      239.31      242.12      3.29 o 
   4  -6   2      821.50      811.03      8.50 o 
   5  -6   2      954.52      943.44     12.00 o 
   6  -6   2     1434.89     1430.84     25.28 o 
   7  -6   2       10.96       12.53      1.62 o 
   8  -6   2      408.64      418.65     12.72 o 
   9  -6   2       38.68       40.91      3.16 o 
  -8  -5   2       60.12       63.89      2.81 o 
  -7  -5   2        2.50        2.54      0.92 o 
  -6  -5   2       77.33       82.02      2.95 o 
  -5  -5   2      448.56      435.98      7.04 o 
  -4  -5   2       87.38       83.31      2.29 o 
  -3  -5   2        0.24        0.29      0.32 o 
  -2  -5   2       82.46       81.21      1.61 o 
  -1  -5   2      459.48      498.67      5.40 o 
   0  -5   2     4612.43     4841.13    123.50 o 
   1  -5   2       25.92       35.66      0.96 o 
   2  -5   2     2774.55     2962.17     26.46 o 
   3  -5   2       66.80       85.16      1.64 o 
   4  -5   2      143.40      138.11      2.84 o 
   5  -5   2     1217.15     1194.46     14.52 o 
   6  -5   2       48.05       43.77      1.46 o 
   7  -5   2       77.64       79.11      2.07 o 
   8  -5   2      111.05      122.48      5.82 o 
   9  -5   2       44.51       44.12      3.32 o 
  -9  -4   2       20.34       18.56      1.87 o 
  -8  -4   2       75.16       72.58      2.96 o 
  -7  -4   2      163.64      165.09      4.21 o 
  -6  -4   2      103.99      105.80      3.06 o 
  -5  -4   2      248.55      245.79      6.72 o 
  -4  -4   2      406.08      384.41      8.50 o 
  -3  -4   2      348.27      326.00      3.95 o 
  -2  -4   2      214.79      196.31      2.66 o 
  -1  -4   2      502.69      518.76      5.41 o 
   0  -4   2      408.68      404.07      4.35 o 
   1  -4   2      298.61      336.60      4.48 o 
   2  -4   2      806.19      826.31      8.06 o 
   3  -4   2     1260.30     1229.04     14.25 o 
   4  -4   2      422.39      420.93      4.86 o 
   5  -4   2      353.15      346.53      4.39 o 
   6  -4   2       45.01       44.31      1.41 o 
   7  -4   2      221.49      227.81      4.58 o 
   8  -4   2       38.72       32.97      1.81 o 
   9  -4   2        7.77       10.15      1.97 o 
  10  -4   2       34.47       43.83      3.70 o 
  -9  -3   2      117.35      128.73      4.10 o 
  -8  -3   2        0.05        0.17      0.74 o 
  -7  -3   2       35.77       34.12      1.87 o 
  -6  -3   2      370.56      354.20      6.18 o 
  -5  -3   2      311.43      283.83      5.02 o 
  -4  -3   2        0.07        1.42      1.05 o 
  -3  -3   2      154.67      145.83      2.67 o 
  -2  -3   2      570.61      537.90      5.53 o 
  -1  -3   2      372.74      309.39      3.43 o 
   0  -3   2      294.69      280.90      3.11 o 
   1  -3   2     1235.53     1229.37     11.26 o 
   2  -3   2      663.54      722.25      8.38 o 
   3  -3   2      458.89      497.07      5.26 o 
   4  -3   2      885.32      943.18     13.97 o 
   5  -3   2      135.99      156.61      2.51 o 
   6  -3   2      153.85      152.37      3.04 o 
   7  -3   2       13.48       14.17      1.23 o 
   8  -3   2       18.44       21.39      1.56 o 
   9  -3   2        0.76        2.64      1.32 o 
  10  -3   2        2.11        0.47      1.40 o 
  -9  -2   2       29.40       25.59      1.93 o 
  -8  -2   2      118.34      118.08      5.74 o 
  -7  -2   2        3.64        4.71      1.36 o 
  -6  -2   2        0.00       -0.23      0.52 o 
  -5  -2   2       24.36       21.30      4.15 o 
  -4  -2   2      131.33      119.53      2.64 o 
  -3  -2   2      367.91      360.53      3.94 o 
  -2  -2   2      492.03      543.20      5.41 o 
  -1  -2   2     1510.61     1418.05     15.55 o 
   0  -2   2     8869.48     8481.41    261.64 o 
   1  -2   2      695.35      701.20      6.61 o 
   2  -2   2      652.77      700.43      6.73 o 
   3  -2   2       40.51       43.39      1.00 o 
   4  -2   2     2539.29     2603.02     23.42 o 
   5  -2   2      164.86      166.72      2.60 o 
   6  -2   2      250.98      242.73      4.59 o 
   7  -2   2       29.26       31.84      1.67 o 
   8  -2   2      347.69      343.29      6.38 o 
   9  -2   2       37.15       38.37      3.21 o 
  10  -2   2       69.15       74.83      4.61 o 
 -10  -1   2        0.53        1.53      0.95 o 
  -9  -1   2        1.54        0.10      0.74 o 
  -8  -1   2       43.00       39.48      2.16 o 
  -7  -1   2        3.23        2.50      1.15 o 
  -6  -1   2      444.91      451.25      7.13 o 
  -5  -1   2       20.23       20.09      1.21 o 
  -4  -1   2      474.72      494.09      9.53 o 
  -3  -1   2      363.24      395.56     13.04 o 
  -2  -1   2    45241.24    41550.24    484.90 o 
  -1  -1   2      494.67      475.95      4.63 o 
   0  -1   2     1437.72     1472.73     15.99 o 
   1  -1   2       54.60       53.72      1.22 o 
   2  -1   2     1149.98     1043.29      9.62 o 
   3  -1   2     1687.98     1771.74     16.08 o 
   4  -1   2     3444.89     3797.39     33.60 o 
   5  -1   2      650.88      690.94      7.33 o 
   6  -1   2      250.58      222.68      3.31 o 
   7  -1   2      149.34      149.14      3.61 o 
   8  -1   2       41.10       40.71      2.51 o 
   9  -1   2       56.40       58.27      3.78 o 
  10  -1   2       26.97       27.33      3.00 o 
 -10   0   2        1.40        1.90      0.98 o 
  -9   0   2       19.39       20.43      1.69 o 
  -8   0   2       75.09       78.52      2.83 o 
  -7   0   2      250.23      250.80      5.06 o 
  -6   0   2       17.07       20.36      1.45 o 
  -5   0   2       24.10       25.47      1.31 o 
  -4   0   2      639.44      612.49      8.08 o 
  -3   0   2        0.54        2.57      0.62 o 
  -2   0   2    16653.80    16818.37    564.66 o 
  -1   0   2     1963.93     1946.32     31.27 o 
   0   0   2      159.98      171.36      7.77 o 
   1   0   2     3248.51     3320.39     80.40 o 
   2   0   2      743.60      699.88      6.70 o 
   3   0   2     2921.90     2965.68     26.29 o 
   4   0   2       28.10       19.85      0.78 o 
   5   0   2      238.58      231.09      3.51 o 
   6   0   2       50.61       53.30      1.48 o 
   7   0   2       83.99       82.73      2.64 o 
   8   0   2       95.57      102.69      3.20 o 
   9   0   2       20.38       23.18      2.69 o 
 -10   1   2        6.56        5.97      2.23 o 
  -9   1   2       38.59       37.66      2.09 o 
  -8   1   2       50.06       49.80      2.37 o 
  -7   1   2       30.07       30.29      1.68 o 
  -6   1   2       74.36       71.98      2.29 o 
  -5   1   2      875.60      876.74     11.26 o 
  -4   1   2      157.25      166.71      2.19 o 
  -3   1   2       66.84       58.78      1.24 o 
  -2   1   2     1830.40     1791.86     16.04 o 
  -1   1   2     3720.35     3735.43     32.54 o 
   0   1   2      889.96      900.78      8.29 o 
   1   1   2     3040.23     3002.23     32.81 o 
   2   1   2     1359.95     1425.74     13.02 o 
   3   1   2        4.78        5.87      0.55 o 
   4   1   2      459.49      420.35      4.80 o 
   5   1   2      651.39      642.53      7.00 o 
   6   1   2       16.85       19.01      1.58 o 
   7   1   2       11.22       12.59      1.25 o 
   8   1   2       20.67       24.08      1.80 o 
   9   1   2       48.54       46.06      3.47 o 
 -10   2   2        1.46        0.97      0.91 o 
  -9   2   2        1.52        1.57      0.81 o 
  -8   2   2      156.28      151.40      3.97 o 
  -7   2   2      127.55      132.74      3.43 o 
  -6   2   2        8.10        7.49      0.88 o 
  -5   2   2      363.91      356.83      4.43 o 
  -4   2   2        2.99        3.26      0.36 o 
  -3   2   2       68.48       76.24      2.85 o 
  -2   2   2       15.81        9.85      0.52 o 
  -1   2   2       12.65        8.14      0.44 o 
   0   2   2     1300.69     1354.77     12.27 o 
   1   2   2     2779.36     2920.57     25.75 o 
   2   2   2     1011.89      934.88      8.96 o 
   3   2   2      455.16      442.82      4.92 o 
   4   2   2     1015.66      983.32      9.83 o 
   5   2   2        1.87        2.25      0.45 o 
   6   2   2     1117.30     1062.12     13.77 o 
   7   2   2      487.84      470.11      7.75 o 
   8   2   2      170.96      170.22      4.37 o 
   9   2   2       10.94       12.23      2.36 o 
 -10   3   2       10.91       15.94      1.68 o 
  -9   3   2      146.29      151.56      4.21 o 
  -8   3   2       13.94       11.47      1.27 o 
  -7   3   2      169.42      163.07      8.97 o 
  -6   3   2      607.68      586.27     15.85 o 
  -5   3   2      272.33      294.36      3.79 o 
  -4   3   2     1144.74     1144.50     11.05 o 
  -3   3   2     1100.43     1103.14     12.61 o 
  -2   3   2      883.69      800.27      7.74 o 
  -1   3   2      282.52      289.21      3.22 o 
   0   3   2     1999.60     2030.85     21.09 o 
   1   3   2      537.85      641.11      7.27 o 
   2   3   2     5020.99     5167.37     45.22 o 
   3   3   2      171.78      200.73      2.86 o 
   4   3   2      397.31      392.11      5.33 o 
   5   3   2       55.15       51.69      1.51 o 
   6   3   2      271.36      265.48      5.41 o 
   7   3   2      346.37      343.17      6.37 o 
   8   3   2        7.38        5.91      1.21 o 
   9   3   2       77.00       72.71      4.43 o 
 -10   4   2       33.87       39.98      3.25 o 
  -9   4   2      341.53      339.58      6.76 o 
  -8   4   2       27.40       25.35      5.62 o 
  -7   4   2       16.88       18.80      1.39 o 
  -6   4   2       28.28       31.80      2.19 o 
  -5   4   2      351.85      365.77      5.36 o 
  -4   4   2      448.48      577.80      6.25 o 
  -3   4   2      129.60      142.19      2.16 o 
  -2   4   2     1307.07     1430.51     23.00 o 
  -1   4   2     3160.12     3142.80     34.66 o 
   0   4   2     1675.49     1733.25     15.82 o 
   1   4   2      336.68      368.14      4.19 o 
   2   4   2       82.76       93.11      2.60 o 
   3   4   2     1014.11     1057.10     10.55 o 
   4   4   2        6.00        3.69      0.54 o 
   5   4   2      115.37      118.01      2.43 o 
   6   4   2      287.37      294.94      5.58 o 
   7   4   2       17.47       18.46      2.51 o 
   8   4   2        2.46        2.84      2.27 o 
 -10   5   2      149.89      149.45      4.45 o 
  -9   5   2       10.53       13.68      1.93 o 
  -8   5   2      350.48      354.31      6.62 o 
  -7   5   2      419.34      427.35      7.09 o 
  -6   5   2       10.06       13.68      1.45 o 
  -5   5   2       31.62       31.85      1.45 o 
  -4   5   2       64.45       72.41      1.83 o 
  -3   5   2      867.08      813.96      9.80 o 
  -2   5   2      253.18      274.71      3.36 o 
  -1   5   2      175.16      155.44      3.14 o 
   0   5   2      136.07      144.99      3.02 o 
   1   5   2      436.56      419.96      4.75 o 
   2   5   2      242.00      242.84      3.33 o 
   3   5   2      222.71      221.24      3.29 o 
   4   5   2      475.23      450.35      5.63 o 
   5   5   2      596.28      600.51      7.21 o 
   6   5   2       23.16       25.11      2.97 o 
   7   5   2        7.97        7.86      1.24 o 
   8   5   2       16.21       18.24      1.75 o 
  -9   6   2        7.63        7.34      1.26 o 
  -8   6   2        0.28        0.38      1.30 o 
  -7   6   2       19.88       22.11      1.66 o 
  -6   6   2      117.82      123.21      2.51 o 
  -5   6   2       66.27       66.15      1.92 o 
  -4   6   2      104.31      109.47      3.89 o 
  -3   6   2        7.02        5.90      0.78 o 
  -2   6   2      140.05      145.01      3.22 o 
  -1   6   2     1009.67      994.56     18.00 o 
   0   6   2      406.40      392.66      8.68 o 
   1   6   2        0.02       -0.21      0.42 o 
   2   6   2     1319.83     1230.54     15.52 o 
   3   6   2        6.84       10.23      1.07 o 
   4   6   2       29.66       29.47      1.66 o 
   5   6   2        0.16        0.20      0.76 o 
   6   6   2      108.77      109.55      4.87 o 
   7   6   2       47.87       50.93      3.65 o 
  -9   7   2        7.73        5.72      1.79 o 
  -8   7   2       12.41       12.98      2.15 o 
  -6   7   2      682.23      680.37     13.79 o 
  -5   7   2      230.65      227.30      6.43 o 
  -4   7   2      191.86      200.96      4.26 o 
  -3   7   2       23.05       26.47      1.71 o 
  -2   7   2        3.11        2.26      0.68 o 
  -1   7   2       27.72       29.64      1.58 o 
   0   7   2     1060.56     1004.94     13.24 o 
   1   7   2       20.29       18.15      1.35 o 
   2   7   2      231.14      222.47      4.65 o 
   3   7   2        2.86        2.57      0.79 o 
   4   7   2      248.91      248.56      5.21 o 
   5   7   2       47.26       55.88      3.52 o 
   6   7   2       22.05       19.45      2.44 o 
   7   7   2       20.72       16.09      2.41 o 
  -6   8   2      110.06      100.12      3.14 o 
  -5   8   2       75.16       66.81      3.64 o 
  -4   8   2      243.91      214.50      4.65 o 
  -3   8   2      185.10      185.43      4.23 o 
  -2   8   2       34.29       32.64      1.78 o 
  -1   8   2     2160.81     2031.49     27.47 o 
   0   8   2      592.37      595.24     17.74 o 
   1   8   2      209.97      220.49      6.08 o 
   2   8   2       96.43       87.46      2.97 o 
   3   8   2      300.62      280.03      5.73 o 
   4   8   2       16.81       14.99      1.79 o 
   5   8   2        2.10        1.42      1.17 o 
   6   8   2       45.98       50.67      3.70 o 
  -8   9   2       16.83       16.14      2.38 o 
  -7   9   2      127.25      122.60      5.49 o 
  -6   9   2        4.08        6.61      1.19 o 
  -5   9   2        5.88        3.88      0.97 o 
  -4   9   2      111.40       86.46      2.97 o 
  -3   9   2     1081.67     1030.72     24.84 o 
  -2   9   2        4.65        5.50      1.44 o 
  -1   9   2       38.29       39.04      1.98 o 
   0   9   2        6.61       10.72      1.31 o 
   1   9   2       11.57       15.66      1.46 o 
   2   9   2       14.48       14.45      1.47 o 
   3   9   2        2.30        2.81      0.94 o 
   4   9   2       11.92       14.13      1.54 o 
   5   9   2      102.68      111.38      5.42 o 
  -7  10   2        0.76        1.24      1.32 o 
  -6  10   2       17.44       23.65      3.23 o 
  -5  10   2       58.88       64.91      2.76 o 
  -4  10   2       55.53       54.20      2.50 o 
  -3  10   2       51.89       59.52      2.59 o 
  -2  10   2      142.04      140.67      3.98 o 
  -1  10   2      389.31      382.33      7.55 o 
   0  10   2       22.35       20.70      2.01 o 
   1  10   2        0.40        0.15      0.71 o 
   2  10   2       96.91      103.37      3.57 o 
   3  10   2       36.27       47.81      2.54 o 
   4  10   2        1.01        0.74      0.97 o 
  -6  11   2       14.63       15.26      2.89 o 
  -5  11   2        1.29        0.41      0.81 o 
  -4  11   2        2.60        1.98      0.94 o 
  -3  11   2       76.13       73.88      3.02 o 
  -2  11   2        1.35        0.50      0.78 o 
  -1  11   2       54.70       52.36      2.57 o 
   0  11   2      192.52      200.07      5.21 o 
   1  11   2      270.63      275.78      6.29 o 
   2  11   2        4.79        2.73      1.12 o 
  -4  12   2       11.11       11.04      1.58 o 
  -3  12   2      145.41      156.43      4.75 o 
  -2  12   2       10.02        7.19      1.41 o 
  -1  12   2       34.62       38.45      4.56 o 
   0  12   2        1.87        2.11      1.02 o 
  -1 -12   3      207.85      209.13      5.33 o 
   0 -12   3        0.76        1.69      1.00 o 
   1 -12   3        8.59        9.60      2.20 o 
   2 -12   3       15.54       11.72      1.51 o 
   3 -12   3        7.57        5.26      1.25 o 
   4 -12   3        8.90        8.78      1.40 o 
   5 -12   3        2.02        1.57      1.03 o 
  -3 -11   3      115.99      128.10      5.96 o 
  -2 -11   3        0.12        0.59      0.82 o 
  -1 -11   3       62.84       62.31      2.72 o 
   0 -11   3       58.28       56.77      2.59 o 
   1 -11   3      362.46      316.63     16.42 o 
   2 -11   3        8.37        9.93      1.88 o 
   3 -11   3        6.86        3.32      0.97 o 
   4 -11   3       40.99       40.06      2.23 o 
   5 -11   3       50.44       55.41      2.62 o 
   6 -11   3       19.84       21.68      2.69 o 
  -5 -10   3      188.56      199.86      7.93 o 
  -4 -10   3      167.95      183.25      7.13 o 
  -3 -10   3      370.94      399.03     10.95 o 
  -2 -10   3      136.80      125.37      3.71 o 
  -1 -10   3       34.70       31.73      1.88 o 
   0 -10   3        0.05        0.73      0.70 o 
   1 -10   3      294.24      273.39      5.63 o 
   2 -10   3      263.80      257.12      5.42 o 
   3 -10   3        4.82        2.33      2.07 o 
   4 -10   3       30.83       27.64      1.80 o 
   5 -10   3      123.88      117.90      3.51 o 
   6 -10   3       35.46       45.13      3.39 o 
   7 -10   3      114.76      126.03      5.70 o 
  -6  -9   3        8.23        6.37      1.94 o 
  -5  -9   3       99.99      105.60      5.39 o 
  -4  -9   3      101.40       92.70      4.77 o 
  -3  -9   3      330.11      359.35      6.65 o 
  -2  -9   3        0.12        0.66      0.87 o 
  -1  -9   3      567.55      557.34      8.73 o 
   0  -9   3      189.73      175.22      4.11 o 
   1  -9   3       56.21       49.46      2.13 o 
   2  -9   3       25.66       28.25      1.72 o 
   3  -9   3      213.04      208.95      4.72 o 
   4  -9   3      143.20      144.54      6.18 o 
   5  -9   3       14.59       11.94      1.25 o 
   6  -9   3        1.06        3.16      1.19 o 
   7  -9   3       24.20       32.67      2.93 o 
  -6  -8   3       29.53       26.76      3.01 o 
  -5  -8   3       78.63       82.04      4.48 o 
  -4  -8   3       23.03       17.54      2.23 o 
  -3  -8   3      118.54      127.29      3.37 o 
  -2  -8   3       10.35       10.85      1.11 o 
  -1  -8   3      111.64      113.65      3.04 o 
   0  -8   3       23.06       25.83      1.68 o 
   1  -8   3       26.49       19.33      1.31 o 
   2  -8   3       19.22       20.88      2.24 o 
   3  -8   3       39.37       41.36      1.81 o 
   4  -8   3       13.60       18.27      4.03 o 
   5  -8   3      264.75      257.27      5.03 o 
   6  -8   3      167.66      179.46      6.12 o 
   7  -8   3       82.12       84.92      4.22 o 
  -7  -7   3       12.71       15.80      2.49 o 
  -6  -7   3        0.48        0.00      1.09 o 
  -5  -7   3       29.89       27.75      2.72 o 
  -4  -7   3      112.08      106.89      3.18 o 
  -3  -7   3      204.29      208.60      3.33 o 
  -2  -7   3       18.18       18.25      0.91 o 
  -1  -7   3       50.56       47.00      2.06 o 
   0  -7   3      272.12      257.81      3.54 o 
   1  -7   3      648.42      652.34      7.07 o 
   2  -7   3       88.81       83.11      1.78 o 
   3  -7   3      254.02      271.13      3.77 o 
   4  -7   3       29.24       27.64      1.15 o 
   5  -7   3      725.12      716.22      8.06 o 
   6  -7   3       57.14       55.17      1.70 o 
   7  -7   3      348.10      332.03      6.11 o 
   8  -7   3       42.12       49.35      3.24 o 
   9  -7   3        0.71        0.91      1.17 o 
  -8  -6   3       10.61       13.13      1.62 o 
  -7  -6   3        1.62        0.69      0.75 o 
  -6  -6   3      292.45      293.23      5.90 o 
  -5  -6   3      241.64      254.81      5.10 o 
  -4  -6   3        0.76        1.08      0.56 o 
  -3  -6   3      159.73      158.83      2.68 o 
  -2  -6   3      375.44      366.00      4.55 o 
  -1  -6   3      161.01      175.27      2.68 o 
   0  -6   3       14.59       19.42      0.86 o 
   1  -6   3     1557.27     1726.17     16.15 o 
   2  -6   3       36.39       30.65      1.02 o 
   3  -6   3      684.86      707.59      7.54 o 
   4  -6   3       49.29       46.24      1.42 o 
   5  -6   3        2.76        2.13      0.53 o 
   6  -6   3      459.35      457.59      7.23 o 
   7  -6   3       80.83       89.60      2.81 o 
   8  -6   3       31.31       35.31      2.75 o 
   9  -6   3        1.82       -0.23      1.01 o 
  -8  -5   3       38.33       35.69      2.24 o 
  -7  -5   3       45.92       45.60      2.25 o 
  -6  -5   3        6.55        8.00      1.10 o 
  -5  -5   3      516.61      502.15      9.02 o 
  -4  -5   3      237.59      227.67      9.96 o 
  -3  -5   3      118.55      123.64      2.19 o 
  -2  -5   3       17.40       15.42      0.75 o 
  -1  -5   3      908.37      871.69      8.73 o 
   0  -5   3     3040.23     3008.48     26.90 o 
   1  -5   3       26.84       32.10      0.98 o 
   2  -5   3      323.84      315.74      4.64 o 
   3  -5   3        7.39        6.88      0.53 o 
   4  -5   3      135.75      143.92      2.40 o 
   5  -5   3      115.35      109.92      4.43 o 
   6  -5   3       41.61       42.79      1.46 o 
   7  -5   3       15.46       15.13      1.30 o 
   8  -5   3       65.92       66.36      3.78 o 
   9  -5   3       22.38       19.71      2.46 o 
  -9  -4   3       51.73       56.00      5.71 o 
  -8  -4   3       51.76       54.16      2.56 o 
  -7  -4   3       97.87      101.81      3.27 o 
  -6  -4   3       14.28       14.77      1.29 o 
  -5  -4   3       18.58       16.23      1.21 o 
  -4  -4   3        7.11        9.18      0.88 o 
  -3  -4   3       15.54       21.12      1.16 o 
  -2  -4   3      468.72      457.20      5.05 o 
  -1  -4   3      146.08      154.58      5.55 o 
   0  -4   3      332.59      346.90      4.16 o 
   1  -4   3        0.13        1.16      0.36 o 
   2  -4   3      367.72      356.44      4.07 o 
   3  -4   3       86.85      103.90      1.79 o 
   4  -4   3       44.46       46.20      1.60 o 
   5  -4   3     1173.90     1155.64     12.70 o 
   6  -4   3      709.09      698.39      7.81 o 
   7  -4   3        0.06       -0.16      0.65 o 
   8  -4   3        2.56        1.92      1.09 o 
   9  -4   3       79.78       83.02      4.48 o 
  -9  -3   3        8.19       11.68      3.95 o 
  -8  -3   3       26.05       22.96      1.76 o 
  -7  -3   3      163.25      166.53      4.18 o 
  -6  -3   3       11.14       10.94      1.15 o 
  -5  -3   3      270.07      269.22      4.91 o 
  -4  -3   3       19.20       20.28      0.75 o 
  -3  -3   3       22.25       29.88      0.88 o 
  -2  -3   3      541.47      525.61      5.51 o 
  -1  -3   3      664.14      633.66      6.34 o 
   0  -3   3        6.72       12.54      0.54 o 
   1  -3   3       17.32       25.50      0.92 o 
   2  -3   3      167.31      171.71      2.54 o 
   3  -3   3      340.25      334.84      4.94 o 
   4  -3   3      267.40      223.35      3.03 o 
   5  -3   3      174.10      173.15      2.74 o 
   6  -3   3       15.61       16.67      0.91 o 
   7  -3   3      410.51      415.91      6.75 o 
   8  -3   3       28.60       26.89      2.54 o 
   9  -3   3       20.80       17.28      2.38 o 
  -9  -2   3       20.73       25.90      1.96 o 
  -8  -2   3        0.00        0.28      0.71 o 
  -7  -2   3       95.53       98.60      3.08 o 
  -6  -2   3       95.70       99.54      2.90 o 
  -5  -2   3      311.02      304.77      5.27 o 
  -4  -2   3      146.99      143.56      3.05 o 
  -3  -2   3      392.94      392.46      6.20 o 
  -2  -2   3       35.21       36.20      1.52 o 
  -1  -2   3      139.07      138.94      1.88 o 
   0  -2   3       46.08       44.47      0.91 o 
   1  -2   3     1310.49     1361.28     15.26 o 
   2  -2   3      799.50      761.75      9.22 o 
   3  -2   3      274.50      292.62      4.45 o 
   4  -2   3      767.28      796.62      8.07 o 
   5  -2   3        5.70        0.64      0.35 o 
   6  -2   3       24.94       35.74      1.25 o 
   7  -2   3      109.74      107.15      4.48 o 
   8  -2   3        1.95       -0.49      1.01 o 
   9  -2   3      220.36      225.71      7.73 o 
 -10  -1   3        0.47       -0.73      0.83 o 
  -9  -1   3        0.37       -0.38      0.73 o 
  -8  -1   3       26.67       26.60      3.16 o 
  -7  -1   3      206.38      205.80      4.66 o 
  -6  -1   3       35.69       36.96      1.74 o 
  -5  -1   3        0.08       -0.08      0.47 o 
  -4  -1   3      500.65      486.85      7.09 o 
  -3  -1   3      600.43      643.09      8.32 o 
  -2  -1   3      606.30      608.09      6.02 o 
  -1  -1   3    28541.11    27916.21    266.63 o 
   0  -1   3      528.00      495.99      6.09 o 
   1  -1   3        9.82        7.55      1.02 o 
   2  -1   3      231.48      256.99      3.83 o 
   3  -1   3       21.75       30.94      0.85 o 
   4  -1   3      141.73      108.72      2.87 o 
   5  -1   3      146.08      169.64      2.67 o 
   6  -1   3       91.06       88.77      2.31 o 
   7  -1   3       61.41       67.99      3.63 o 
   8  -1   3        2.48        3.86      1.53 o 
   9  -1   3      117.27      122.67      5.60 o 
 -10   0   3       43.36       48.04      3.59 o 
  -9   0   3        4.81        4.52      1.05 o 
  -8   0   3       38.11       32.03      4.75 o 
  -7   0   3      791.14      807.77     11.49 o 
  -6   0   3       50.63       47.41      3.81 o 
  -5   0   3      397.80      370.82      8.58 o 
  -4   0   3      268.14      290.72      4.70 o 
  -3   0   3       37.13       32.27      2.27 o 
  -2   0   3      412.53      385.50      7.60 o 
  -1   0   3     2051.26     2128.69     18.91 o 
   0   0   3       68.36       71.98      1.11 o 
   1   0   3     2386.39     2322.58     25.22 o 
   2   0   3     1440.36     1382.63     12.68 o 
   3   0   3      106.36      134.44      3.15 o 
   4   0   3      110.68      108.19      1.92 o 
   5   0   3       51.98       50.97      1.37 o 
   6   0   3      529.99      519.13      6.19 o 
   7   0   3       50.62       51.84      2.60 o 
   8   0   3       29.11       37.10      3.08 o 
   9   0   3        0.01        0.39      1.24 o 
 -10   1   3        1.15        1.73      1.02 o 
  -9   1   3       26.15       26.83      1.90 o 
  -8   1   3        4.81        6.42      1.10 o 
  -7   1   3       21.14       24.28      1.67 o 
  -6   1   3       46.98       40.98      1.76 o 
  -5   1   3       81.53       82.86      2.32 o 
  -4   1   3      340.57      332.10      3.80 o 
  -3   1   3      759.83      834.68      8.13 o 
  -2   1   3       13.17       11.34      0.51 o 
  -1   1   3     3971.24     3945.54     44.76 o 
   0   1   3     2954.33     3000.10     26.40 o 
   1   1   3     1866.08     1887.70     20.91 o 
   2   1   3      159.13      153.96      2.13 o 
   3   1   3        4.73        3.50      0.39 o 
   4   1   3      218.30      194.73      2.85 o 
   5   1   3       85.03       92.22      1.96 o 
   6   1   3      112.13      124.47      4.37 o 
   7   1   3      221.92      222.32      4.69 o 
   8   1   3        0.01        0.75      1.09 o 
   9   1   3       34.24       27.93      2.98 o 
 -10   2   3        0.01        0.52      0.79 o 
  -9   2   3       19.66       26.40      2.03 o 
  -8   2   3       19.57       19.51      1.57 o 
  -7   2   3       12.53       13.95      1.26 o 
  -6   2   3       20.34       24.62      1.48 o 
  -5   2   3        2.19        0.69      0.47 o 
  -4   2   3       58.88       50.22      1.17 o 
  -3   2   3       47.07       58.02      1.23 o 
  -2   2   3     1734.78     1713.24     15.63 o 
  -1   2   3      939.64      997.85     11.45 o 
   0   2   3      643.70      666.19      6.56 o 
   1   2   3     2974.08     3096.04     27.42 o 
   2   2   3      218.35      211.92      2.79 o 
   3   2   3       41.16       56.33      1.33 o 
   4   2   3      794.26      795.54     10.97 o 
   5   2   3      568.99      556.05      6.47 o 
   6   2   3      666.05      668.90      7.70 o 
   7   2   3        1.28        1.56      1.40 o 
   8   2   3       36.68       39.90      3.19 o 
   9   2   3       16.04       16.03      2.51 o 
 -10   3   3        2.69        3.64      1.07 o 
  -9   3   3        3.84        3.74      1.11 o 
  -8   3   3      117.57      111.98      3.40 o 
  -7   3   3        0.43       -0.65      0.51 o 
  -6   3   3      339.55      332.64      5.71 o 
  -5   3   3        2.19        0.62      0.33 o 
  -4   3   3      224.23      241.12      3.23 o 
  -3   3   3       34.11       42.76      1.09 o 
  -2   3   3       56.84       72.35      1.79 o 
  -1   3   3     1333.51     1401.87     13.02 o 
   0   3   3     3478.74     3837.59     35.59 o 
   1   3   3     1522.58     1628.89     15.05 o 
   2   3   3      615.46      577.42      6.18 o 
   3   3   3       12.18        7.34      0.59 o 
   4   3   3      176.28      163.73      2.74 o 
   5   3   3      201.11      193.38      3.24 o 
   6   3   3     1035.99     1047.97     13.85 o 
   7   3   3       56.27       64.47      2.54 o 
   8   3   3      120.18      114.35      5.21 o 
 -10   4   3      100.24      103.70      3.68 o 
  -9   4   3       50.30       51.77      2.48 o 
  -8   4   3        0.80        1.25      0.75 o 
  -7   4   3      159.34      159.30      5.13 o 
  -6   4   3      752.85      742.68     13.32 o 
  -5   4   3      407.44      414.51      5.06 o 
  -4   4   3       84.53       83.71      1.71 o 
  -3   4   3      850.16      971.51      9.63 o 
  -2   4   3       57.02       62.19      1.52 o 
  -1   4   3        9.83       11.28      0.72 o 
   0   4   3      517.22      595.06      6.21 o 
   1   4   3      166.64      194.38      2.73 o 
   2   4   3       44.37       55.46      1.38 o 
   3   4   3       61.98       73.18      2.00 o 
   4   4   3     1190.08     1132.11     14.59 o 
   5   4   3       12.37       14.97      1.00 o 
   6   4   3      100.67      103.55      3.06 o 
   7   4   3       17.46       15.02      1.44 o 
   8   4   3       82.94       89.40      4.69 o 
  -9   5   3       13.35       13.91      1.89 o 
  -8   5   3      275.75      290.44      5.86 o 
  -7   5   3       26.32       28.55      1.66 o 
  -6   5   3        0.54        1.00      0.58 o 
  -5   5   3       52.12       46.59      1.39 o 
  -4   5   3      101.80      105.98      2.35 o 
  -3   5   3        3.56        2.72      0.45 o 
  -2   5   3       24.56       22.71      0.86 o 
  -1   5   3      977.62      982.93     14.10 o 
   0   5   3     1195.23     1219.51     11.74 o 
   1   5   3      339.47      374.64      8.39 o 
   2   5   3      183.41      213.16      3.14 o 
   3   5   3       38.58       41.27      2.56 o 
   4   5   3       37.73       34.79      1.35 o 
   5   5   3       55.12       56.56      1.78 o 
   6   5   3       41.81       43.11      2.08 o 
   7   5   3       44.29       48.32      3.99 o 
  -9   6   3       14.98       10.46      2.12 o 
  -8   6   3        1.43       -0.23      0.98 o 
  -7   6   3      242.18      234.85      7.47 o 
  -6   6   3      261.01      251.77      7.52 o 
  -5   6   3        0.05       -0.28      0.57 o 
  -4   6   3      124.81      123.30      4.23 o 
  -3   6   3      544.84      525.84      7.84 o 
  -2   6   3      123.09      111.95      2.85 o 
  -1   6   3       38.54       33.27      1.53 o 
   0   6   3      138.96      120.34      2.98 o 
   1   6   3      333.30      322.84      8.01 o 
   2   6   3       25.49       31.07      1.60 o 
   3   6   3       27.55       25.67      1.80 o 
   4   6   3        9.30       10.68      1.20 o 
   5   6   3      332.21      330.00      6.24 o 
   6   6   3      198.32      203.70      6.90 o 
   7   6   3       24.15       22.69      2.62 o 
  -9   7   3        6.36        6.50      1.86 o 
  -8   7   3        2.12        1.24      1.19 o 
  -6   7   3       76.33       80.20      3.68 o 
  -5   7   3      389.00      378.33      9.06 o 
  -4   7   3       36.28       32.97      1.67 o 
  -3   7   3       88.06       94.32      2.79 o 
  -2   7   3      426.03      429.31     13.93 o 
  -1   7   3     1514.75     1458.94     22.80 o 
   0   7   3       10.28        7.61      1.00 o 
   1   7   3        9.99        8.35      2.10 o 
   2   7   3      206.75      170.14      4.03 o 
   3   7   3       43.10       49.44      2.41 o 
   4   7   3      134.14      114.30      3.43 o 
   5   7   3       22.87       25.78      1.81 o 
   6   7   3        9.61       11.14      2.05 o 
  -6   8   3       81.02       78.44      2.84 o 
  -5   8   3        0.01       -0.20      0.66 o 
  -4   8   3       94.39       91.09      2.97 o 
  -3   8   3       44.70       44.45      2.07 o 
  -2   8   3     1605.67     1533.58     19.37 o 
  -1   8   3      371.61      366.47      9.58 o 
   0   8   3      864.11      846.52     12.04 o 
   1   8   3      677.77      671.30     10.23 o 
   2   8   3       12.82        8.48      1.20 o 
   3   8   3       12.24       16.55      1.50 o 
   4   8   3       89.84       98.59      3.33 o 
   5   8   3       54.42       52.18      3.60 o 
  -7   9   3       28.52       24.22      2.75 o 
  -6   9   3       23.79       22.08      1.74 o 
  -5   9   3        3.50        3.25      0.98 o 
  -4   9   3      404.21      359.98      8.68 o 
  -3   9   3        0.19       -0.31      0.66 o 
  -2   9   3      442.31      423.00     12.80 o 
  -1   9   3       67.02       70.84      2.74 o 
   0   9   3      796.33      753.29     11.39 o 
   1   9   3      105.81      105.23      3.58 o 
   2   9   3       50.47       56.72      2.54 o 
   3   9   3       24.87       22.32      1.79 o 
   4   9   3       23.75       25.16      5.84 o 
  -7  10   3       80.16       76.13      4.59 o 
  -6  10   3       81.66       69.76      2.98 o 
  -5  10   3       81.09       72.56      3.42 o 
  -4  10   3        0.51        0.88      0.76 o 
  -3  10   3       31.44       29.27      1.99 o 
  -2  10   3        0.68        0.82      0.78 o 
  -1  10   3       73.61       76.75      2.99 o 
   0  10   3       19.42       21.73      2.07 o 
   1  10   3       93.64       90.27      4.66 o 
   2  10   3       16.36       21.39      2.47 o 
   3  10   3      110.74      105.88      3.76 o 
  -5  11   3      264.63      294.92      6.68 o 
  -4  11   3       10.97       10.51      1.49 o 
  -3  11   3       79.97       74.76      3.11 o 
  -2  11   3       53.12       54.04      4.66 o 
  -1  11   3      110.74      119.85      4.55 o 
   0  11   3        6.20        9.94      4.62 o 
   1  11   3       29.25       30.01      3.11 o 
  -1 -12   4       13.58       14.55      1.70 o 
   0 -12   4        8.65       11.54      1.54 o 
   1 -12   4       10.32        9.24      1.92 o 
   2 -12   4       31.52       27.87      2.63 o 
   3 -12   4       10.55       10.91      1.50 o 
   4 -12   4        0.71       -0.13      1.30 o 
  -3 -11   4       26.39       21.97      2.77 o 
  -2 -11   4        1.70        1.55      0.96 o 
  -1 -11   4        0.28        0.46      0.85 o 
   0 -11   4       20.68       24.68      1.83 o 
   1 -11   4       38.23       36.27      2.13 o 
   2 -11   4       20.69       17.02      1.59 o 
   3 -11   4       18.89       18.50      1.62 o 
   4 -11   4       34.14       25.54      2.80 o 
   5 -11   4       36.33       31.79      3.08 o 
   6 -11   4       92.93      116.66      5.65 o 
  -4 -10   4      124.08      138.14      6.14 o 
  -3 -10   4       82.64       80.72      4.53 o 
  -2 -10   4      116.73      119.02      3.61 o 
  -1 -10   4       61.17       60.38      2.52 o 
   0 -10   4      285.94      276.96      5.75 o 
   1 -10   4       61.73       63.28      2.55 o 
   2 -10   4       26.76       28.57      1.82 o 
   3 -10   4        2.60        4.07      1.06 o 
   4 -10   4       54.37       56.53      3.65 o 
   5 -10   4       72.32       79.34      4.38 o 
   6 -10   4       14.56       16.27      2.36 o 
   7 -10   4        0.09        2.67      1.42 o 
  -5  -9   4      177.84      198.72      7.57 o 
  -4  -9   4       16.89       13.75      2.25 o 
  -3  -9   4       22.25       21.63      2.44 o 
  -2  -9   4      231.20      239.60      6.54 o 
  -1  -9   4       28.65       29.49      1.74 o 
   0  -9   4      310.66      312.07      5.86 o 
   1  -9   4      112.72      100.25      3.24 o 
   2  -9   4      436.53      424.29      9.79 o 
   3  -9   4       75.18       68.93      2.49 o 
   4  -9   4       46.35       45.47      2.05 o 
   5  -9   4        7.87        7.62      1.71 o 
   6  -9   4       31.49       38.57      3.03 o 
   7  -9   4       59.79       65.81      4.02 o 
   8  -9   4        3.00        1.61      1.42 o 
  -6  -8   4        8.92        8.39      2.15 o 
  -5  -8   4       12.64       15.80      2.33 o 
  -4  -8   4      176.23      192.33      6.79 o 
  -3  -8   4       28.76       28.66      1.88 o 
  -2  -8   4       20.88       21.89      1.48 o 
  -1  -8   4      224.82      221.16      8.25 o 
   0  -8   4      930.10      920.87     12.35 o 
   1  -8   4       76.53       85.46      2.70 o 
   2  -8   4       26.34       28.61      5.08 o 
   3  -8   4      321.63      318.80      7.61 o 
   4  -8   4      134.97      130.65      3.30 o 
   5  -8   4        9.79       11.03      1.81 o 
   6  -8   4        5.66        8.11      1.76 o 
   7  -8   4       31.48       28.31      2.69 o 
   8  -8   4       49.83       53.45      3.63 o 
  -7  -7   4        2.23        2.41      1.07 o 
  -6  -7   4       45.25       43.85      4.62 o 
  -5  -7   4       35.05       36.98      1.92 o 
  -4  -7   4        3.27        4.25      0.84 o 
  -3  -7   4       82.96       81.57      1.96 o 
  -2  -7   4        3.01        4.47      0.59 o 
  -1  -7   4       13.55       15.06      0.87 o 
   0  -7   4       77.81       85.05      1.88 o 
   1  -7   4      248.79      234.31      3.41 o 
   2  -7   4      505.80      506.91      5.95 o 
   3  -7   4      527.41      532.81      6.24 o 
   4  -7   4      313.04      319.48      4.40 o 
   5  -7   4       45.39       45.53      1.96 o 
   6  -7   4       11.21       11.02      1.40 o 
   7  -7   4       85.83       97.11      4.02 o 
   8  -7   4        0.04        0.54      1.06 o 
  -8  -6   4        0.40       -0.32      0.82 o 
  -7  -6   4      206.44      192.71      4.90 o 
  -6  -6   4       22.41       22.68      1.69 o 
  -5  -6   4      147.39      142.05      3.67 o 
  -4  -6   4        2.85        4.64      0.82 o 
  -3  -6   4       59.96       59.96      1.93 o 
  -2  -6   4      552.37      587.32      6.60 o 
  -1  -6   4        5.44        6.50      0.84 o 
   0  -6   4        0.00        0.45      0.34 o 
   1  -6   4        4.80        3.13      0.48 o 
   2  -6   4        4.53        4.82      0.68 o 
   3  -6   4     1256.91     1233.82     12.17 o 
   4  -6   4      308.04      305.34      4.71 o 
   5  -6   4        1.57        2.65      1.24 o 
   6  -6   4      772.56      774.96     10.86 o 
   7  -6   4      130.22      139.72      3.69 o 
   8  -6   4        0.88        5.28      1.50 o 
   9  -6   4        6.63        9.20      1.97 o 
  -8  -5   4       25.42       21.86      1.89 o 
  -7  -5   4       23.21       21.44      2.47 o 
  -6  -5   4      149.07      145.38      3.85 o 
  -5  -5   4      444.34      441.66      7.28 o 
  -4  -5   4       39.40       42.87      2.10 o 
  -3  -5   4       14.91       14.88      0.80 o 
  -2  -5   4      585.79      572.58      6.33 o 
  -1  -5   4        2.62        3.74      0.46 o 
   0  -5   4      112.18      112.07      1.97 o 
   1  -5   4      197.83      205.25      3.80 o 
   2  -5   4       95.19      100.10      1.84 o 
   3  -5   4      165.34      156.83      2.47 o 
   4  -5   4       16.36       17.91      0.86 o 
   5  -5   4      479.93      485.58      7.37 o 
   6  -5   4       21.21       18.83      1.38 o 
   7  -5   4       30.69       28.97      1.71 o 
   8  -5   4       73.91       78.31      4.17 o 
   9  -5   4       24.61       25.23      2.82 o 
  -9  -4   4        0.58        0.58      1.66 o 
  -8  -4   4       23.43       23.60      2.58 o 
  -7  -4   4        2.03        5.57      3.04 o 
  -6  -4   4       28.23       30.58      1.88 o 
  -5  -4   4       27.30       23.75      1.48 o 
  -4  -4   4      228.05      224.94      5.19 o 
  -3  -4   4      206.04      191.46      2.79 o 
  -2  -4   4        8.56        8.41      0.58 o 
  -1  -4   4        0.05        0.17      0.40 o 
   0  -4   4      215.65      202.49      2.74 o 
   1  -4   4       35.13       45.97      1.18 o 
   2  -4   4      427.73      471.97      7.11 o 
   3  -4   4       94.33       76.55      1.52 o 
   4  -4   4       93.53       93.36      2.46 o 
   5  -4   4       20.72       20.10      1.28 o 
   6  -4   4       56.76       59.00      2.15 o 
   7  -4   4       28.82       31.32      1.73 o 
   8  -4   4       31.59       36.42      2.90 o 
   9  -4   4        0.01        2.18      1.48 o 
  -9  -3   4        0.68       -0.05      1.40 o 
  -8  -3   4        0.20       -0.13      0.93 o 
  -7  -3   4       87.39       77.69      2.83 o 
  -6  -3   4       89.16       92.62      2.89 o 
  -5  -3   4       24.78       22.52      1.37 o 
  -4  -3   4       68.05       69.18      2.13 o 
  -3  -3   4       13.75       18.25      0.83 o 
  -2  -3   4       57.36       50.38      1.18 o 
  -1  -3   4        3.13        2.67      0.47 o 
   0  -3   4      780.00      845.69      8.23 o 
   1  -3   4      117.50       99.95      1.57 o 
   2  -3   4     4695.43     4749.96     41.65 o 
   3  -3   4      127.27      118.82      1.87 o 
   4  -3   4        6.60        4.64      0.55 o 
   5  -3   4        3.09        3.05      0.67 o 
   6  -3   4      771.92      724.68     10.09 o 
   7  -3   4      351.01      323.46      5.88 o 
   8  -3   4       68.58       67.08      3.83 o 
   9  -3   4        0.04        0.91      1.22 o 
  -9  -2   4        0.15       -0.13      0.83 o 
  -8  -2   4        8.53        6.57      1.62 o 
  -7  -2   4       24.42       20.74      1.57 o 
  -6  -2   4        6.42        5.58      1.02 o 
  -5  -2   4      126.21      123.07      3.11 o 
  -4  -2   4     4178.95     4291.54     47.18 o 
  -3  -2   4      453.53      436.78      4.80 o 
  -2  -2   4     1346.77     1378.13     12.86 o 
  -1  -2   4     1529.69     1444.70     13.33 o 
   0  -2   4       30.95       13.89      1.01 o 
   1  -2   4     1873.07     1823.23     20.37 o 
   2  -2   4     2260.18     2444.28     26.97 o 
   3  -2   4      391.62      415.96      4.55 o 
   4  -2   4      315.74      289.72      3.66 o 
   5  -2   4       71.30       68.59      2.14 o 
   6  -2   4       57.37       67.62     10.07 o 
   7  -2   4      210.80      193.26      4.25 o 
   8  -2   4       40.38       47.95      3.34 o 
   9  -2   4        7.68        7.87      2.02 o 
  -9  -1   4      131.93      132.25      4.09 o 
  -8  -1   4       11.81        7.14      1.62 o 
  -7  -1   4       53.19       53.97      3.20 o 
  -6  -1   4      144.05      161.89      5.81 o 
  -5  -1   4      371.02      371.57      6.08 o 
  -4  -1   4     4571.72     4652.96     50.87 o 
  -3  -1   4     1297.61     1249.34     13.37 o 
  -2  -1   4     1102.90     1153.29     11.19 o 
  -1  -1   4     3354.37     3397.66     36.66 o 
   0  -1   4      643.87      624.44      6.17 o 
   1  -1   4      983.21      908.79     10.82 o 
   2  -1   4     1571.94     1565.17     17.85 o 
   3  -1   4       17.65       21.96      0.68 o 
   4  -1   4       28.78       22.94      0.85 o 
   5  -1   4      475.22      471.76      5.55 o 
   6  -1   4       62.41       66.88      2.24 o 
   7  -1   4        0.08       -0.65      0.91 o 
   8  -1   4       32.97       37.28      3.16 o 
   9  -1   4       29.90       25.05      2.88 o 
 -10   0   4        1.18        0.74      0.86 o 
  -9   0   4        2.96        2.87      2.18 o 
  -8   0   4       98.47       95.70      3.18 o 
  -7   0   4      167.94      175.92      5.13 o 
  -6   0   4      128.83      127.62      3.28 o 
  -5   0   4       25.51       24.94      1.40 o 
  -4   0   4      411.02      399.71      6.83 o 
  -3   0   4      292.68      258.77      3.15 o 
  -2   0   4       40.31       31.55      0.85 o 
  -1   0   4       52.04       36.17      1.23 o 
   0   0   4       55.51       57.36      1.05 o 
   1   0   4        2.36        1.86      0.87 o 
   2   0   4       11.68       21.04      0.97 o 
   3   0   4       65.74       68.34      1.35 o 
   4   0   4       14.00       11.92      0.68 o 
   5   0   4       32.41       33.14      1.17 o 
   6   0   4      167.43      165.92      3.73 o 
   7   0   4      309.24      278.72      8.07 o 
   8   0   4        0.52       -1.27      1.04 o 
   9   0   4       28.54       35.80      3.39 o 
 -10   1   4       37.96       38.03      2.43 o 
  -9   1   4        6.48        6.95      1.28 o 
  -8   1   4       13.49       11.55      1.32 o 
  -7   1   4      323.41      304.08      6.55 o 
  -6   1   4      683.53      658.69     10.50 o 
  -5   1   4        9.46        8.46      0.88 o 
  -4   1   4        7.54        7.83      1.31 o 
  -3   1   4      986.05      989.35      9.62 o 
  -2   1   4        7.90       16.29      0.66 o 
  -1   1   4      295.10      303.03      3.51 o 
   0   1   4      673.55      631.21      6.34 o 
   1   1   4      765.56      808.74      7.92 o 
   2   1   4     1064.21     1076.29     10.35 o 
   3   1   4        2.21        6.25      0.74 o 
   4   1   4      551.18      523.61      5.94 o 
   5   1   4      119.49      118.56      2.32 o 
   6   1   4      389.27      386.18      6.45 o 
   7   1   4        0.22       -1.01      1.01 o 
   8   1   4       34.16       39.51      3.26 o 
   9   1   4       42.62       47.33      3.76 o 
 -10   2   4        4.81        3.08      1.31 o 
  -9   2   4      110.57      105.53      5.93 o 
  -8   2   4       32.16       28.08      1.79 o 
  -7   2   4        4.87        3.64      0.86 o 
  -6   2   4      245.32      243.62      6.46 o 
  -5   2   4      582.01      558.78      8.06 o 
  -4   2   4      574.89      558.78      6.26 o 
  -3   2   4       53.02       61.03      1.33 o 
  -2   2   4       49.49       59.69      1.29 o 
  -1   2   4      371.18      328.91      4.71 o 
   0   2   4     1839.84     1850.25     16.91 o 
   1   2   4      761.10      815.33      8.11 o 
   2   2   4      116.35      131.60      2.13 o 
   3   2   4        1.70        0.65      0.42 o 
   4   2   4       26.32       23.48      1.01 o 
   5   2   4     2270.61     2217.05     20.93 o 
   6   2   4      104.48      106.92      3.02 o 
   7   2   4      518.71      494.93     11.79 o 
   8   2   4        5.94        4.30      1.71 o 
 -10   3   4        7.54        6.24      1.52 o 
  -9   3   4       63.51       65.89      2.81 o 
  -8   3   4      104.11       99.96      3.94 o 
  -7   3   4      196.29      208.95      4.56 o 
  -6   3   4      250.43      279.75      5.21 o 
  -5   3   4      174.67      169.32      3.59 o 
  -4   3   4       43.70       47.18      1.27 o 
  -3   3   4      706.58      690.27      7.23 o 
  -2   3   4      167.34      161.10      2.91 o 
  -1   3   4     1302.76     1384.63     13.07 o 
   0   3   4     1401.43     1482.10     13.91 o 
   1   3   4     3497.25     3823.33     42.16 o 
   2   3   4       28.08       18.05      1.04 o 
   3   3   4      231.43      253.28      3.63 o 
   4   3   4      516.64      520.00      6.19 o 
   5   3   4      581.96      578.39      6.89 o 
   6   3   4       78.35       80.24      2.99 o 
   7   3   4        9.91       13.94      2.07 o 
   8   3   4        0.28       -1.67      1.11 o 
  -9   4   4       23.58       28.20      1.97 o 
  -8   4   4       39.04       42.39      2.12 o 
  -7   4   4        1.82        1.12      0.65 o 
  -6   4   4        2.30        2.57      0.72 o 
  -5   4   4        0.23        0.29      0.41 o 
  -4   4   4      677.01      687.94      7.44 o 
  -3   4   4      517.54      562.99      7.45 o 
  -2   4   4        1.13        0.64      0.74 o 
  -1   4   4      931.79      918.67      9.19 o 
   0   4   4       18.36       19.70      0.82 o 
   1   4   4       12.14       13.14      1.31 o 
   2   4   4      481.69      469.78      5.53 o 
   3   4   4      647.10      644.45      7.27 o 
   4   4   4       55.42       56.79      1.78 o 
   5   4   4        4.76        2.51      0.62 o 
   6   4   4      132.90      142.85      5.26 o 
   7   4   4      204.29      200.85      6.85 o 
   8   4   4        5.69        6.24      1.89 o 
  -9   5   4       49.62       46.03      2.37 o 
  -8   5   4       35.93       39.00      2.08 o 
  -7   5   4       66.37       56.64      2.29 o 
  -6   5   4       67.87       65.60      2.28 o 
  -5   5   4       55.81       53.96      2.34 o 
  -4   5   4       40.74       37.39      1.57 o 
  -3   5   4       21.24       20.96      1.03 o 
  -2   5   4        2.53        2.10      0.87 o 
  -1   5   4        0.25       -0.14      0.42 o 
   0   5   4     1913.92     1845.71     21.78 o 
   1   5   4      591.45      559.59      7.23 o 
   2   5   4      159.40      172.98      4.13 o 
   3   5   4       36.02       26.35      1.17 o 
   4   5   4      287.24      287.78      4.32 o 
   5   5   4       18.07       21.19      1.81 o 
   6   5   4        6.65        9.32      1.68 o 
  -9   6   4        0.32       -0.70      1.09 o 
  -8   6   4       42.97       40.67      3.21 o 
  -7   6   4        6.01        5.28      1.50 o 
  -6   6   4       55.71       55.89      3.45 o 
  -5   6   4       49.79       44.31      2.59 o 
  -4   6   4       24.72       22.25      1.89 o 
  -3   6   4       93.78       93.34      2.72 o 
  -2   6   4       16.58       16.71      1.24 o 
  -1   6   4      260.92      254.80      8.99 o 
   0   6   4      278.49      267.10      7.42 o 
   1   6   4      310.10      310.21      5.59 o 
   2   6   4      329.91      322.98      5.84 o 
   3   6   4      222.89      196.49      4.38 o 
   4   6   4       13.28        8.48      1.59 o 
   5   6   4      362.48      342.72     10.20 o 
  -9   7   4       15.19       22.56      2.82 o 
  -8   7   4       17.62       15.28      2.36 o 
  -5   7   4      228.78      239.75      6.98 o 
  -4   7   4        0.73        0.41      0.64 o 
  -3   7   4     2441.84     2420.52     28.64 o 
  -2   7   4      510.40      517.21      8.40 o 
  -1   7   4      493.25      500.31      8.00 o 
   0   7   4      359.29      325.16      5.97 o 
   1   7   4      339.75      326.63      6.04 o 
   2   7   4        1.53        1.06      0.70 o 
   3   7   4       19.62       13.92      1.88 o 
   4   7   4       86.97       84.60      3.00 o 
   5   7   4        4.46        4.90      1.08 o 
  -6   8   4      128.48      125.94      5.49 o 
  -5   8   4      533.48      522.56      8.73 o 
  -4   8   4      161.87      151.00      5.65 o 
  -3   8   4       43.55       41.24      2.02 o 
  -2   8   4       47.49       55.49      2.35 o 
  -1   8   4        1.43        2.27      2.60 o 
   0   8   4       42.05       40.14      2.08 o 
   1   8   4       57.05       46.37      2.23 o 
   2   8   4       13.85       14.96      1.44 o 
   3   8   4       58.96       58.83      6.75 o 
   4   8   4        3.05        2.76      0.97 o 
   5   8   4       74.07       73.64      3.08 o 
  -7   9   4       13.28       12.90      2.33 o 
  -6   9   4       15.67       12.97      2.71 o 
  -5   9   4        0.01        0.94      0.78 o 
  -4   9   4       49.41       44.69      2.24 o 
  -3   9   4       13.77       15.42      1.50 o 
  -2   9   4       31.29       28.53      1.88 o 
  -1   9   4       10.49        9.22      1.29 o 
   0   9   4      309.35      314.50      8.91 o 
   1   9   4       85.76       90.08      3.22 o 
   2   9   4        6.35        4.85      1.06 o 
   3   9   4       27.14       27.70      2.03 o 
   4   9   4       63.40       62.29      2.88 o 
  -6  10   4       13.44       11.42      1.56 o 
  -5  10   4       34.48       29.30      2.08 o 
  -4  10   4        0.56        1.58      1.05 o 
  -3  10   4        1.36        0.27      0.73 o 
  -2  10   4      147.56      145.93      4.24 o 
  -1  10   4      143.00      145.88      4.27 o 
   0  10   4       25.30       21.72      1.83 o 
   1  10   4      127.47      125.43      4.04 o 
   2  10   4      210.65      219.24     11.42 o 
  -4  11   4        3.94        1.83      1.03 o 
  -3  11   4        4.66        2.12      2.18 o 
  -2  11   4        0.79        0.71      0.85 o 
  -1  11   4      236.51      229.49      5.80 o 
   0  11   4       55.75       63.29     12.53 o 
   1  11   4       59.87       69.52      3.18 o 
  -1 -12   5       43.90       42.06      2.81 o 
   0 -12   5       28.14       33.39      2.21 o 
   1 -12   5       12.92       15.11      1.65 o 
   2 -12   5      138.00      147.95      6.48 o 
   3 -12   5       69.96       80.79      4.74 o 
  -3 -11   5        7.30        9.64      2.10 o 
  -2 -11   5       18.68       18.56      1.71 o 
  -1 -11   5      245.10      243.59      6.96 o 
   0 -11   5      231.83      238.99      5.49 o 
   1 -11   5       31.70       26.16      4.53 o 
   2 -11   5        5.33        8.42      1.24 o 
   3 -11   5       55.07       57.39      3.83 o 
   4 -11   5       88.83      102.88      5.23 o 
   5 -11   5       15.04       15.80      2.51 o 
  -4 -10   5       21.96       27.74      3.06 o 
  -3 -10   5      118.78      131.45      5.75 o 
  -2 -10   5      121.84      121.90      3.67 o 
  -1 -10   5       43.73       48.26      3.02 o 
   0 -10   5        4.18        3.64      0.94 o 
   1 -10   5      135.22      131.65      7.10 o 
   2 -10   5       68.37       71.83      2.69 o 
   3 -10   5       37.46       38.26      3.08 o 
   4 -10   5        2.48        3.24      1.42 o 
   5 -10   5       28.28       45.31      3.39 o 
   6 -10   5       47.25       47.26      3.65 o 
  -5  -9   5       17.14       18.91      2.62 o 
  -4  -9   5        0.65        0.54      1.30 o 
  -3  -9   5       49.07       48.47      3.29 o 
  -2  -9   5        8.14        7.28      1.08 o 
  -1  -9   5        0.49        0.35      0.66 o 
   0  -9   5       30.69       29.21      1.75 o 
   1  -9   5       90.41       88.63      2.81 o 
   2  -9   5        2.09       -0.45      1.18 o 
   3  -9   5       77.36       77.30      3.99 o 
   4  -9   5       18.18       17.56      2.18 o 
   5  -9   5       33.62       43.16      3.26 o 
   6  -9   5       12.61       11.06      2.02 o 
   7  -9   5       63.79       76.17      4.38 o 
  -6  -8   5       51.66       53.19      4.12 o 
  -5  -8   5       97.90      101.41      5.05 o 
  -4  -8   5        4.02        2.67      1.40 o 
  -3  -8   5        6.30        6.92      1.53 o 
  -2  -8   5      230.04      223.91      4.61 o 
  -1  -8   5      227.80      235.75      4.72 o 
   0  -8   5       57.71       55.05      2.10 o 
   1  -8   5       85.47       85.47      4.91 o 
   2  -8   5      188.89      193.83      4.14 o 
   3  -8   5      269.71      260.66      7.58 o 
   4  -8   5        2.14        0.77      1.40 o 
   5  -8   5        4.63        5.67      0.99 o 
   6  -8   5        3.50        3.27      1.23 o 
   7  -8   5        9.97       10.41      1.99 o 
   8  -8   5       17.37       20.90      2.62 o 
  -7  -7   5       12.03       15.93      2.42 o 
  -6  -7   5        9.78        8.67      1.75 o 
  -5  -7   5       19.73       22.33      1.64 o 
  -4  -7   5      304.41      310.03      6.95 o 
  -3  -7   5      196.72      192.13      3.28 o 
  -2  -7   5       13.67       11.96      0.85 o 
  -1  -7   5       29.96       36.47      1.32 o 
   0  -7   5      373.77      372.63      4.84 o 
   1  -7   5        0.01        0.03      0.40 o 
   2  -7   5        0.12        0.47      0.45 o 
   3  -7   5      634.67      633.64      9.06 o 
   4  -7   5     1630.86     1646.06     19.94 o 
   5  -7   5      805.06      800.77     11.24 o 
   6  -7   5      198.05      202.53      8.45 o 
   7  -7   5       25.21       27.17      1.81 o 
   8  -7   5       26.04       24.89      1.88 o 
  -7  -6   5      135.84      126.95      3.97 o 
  -6  -6   5       25.87       26.78      1.78 o 
  -5  -6   5        5.71        7.46      1.49 o 
  -4  -6   5       71.49       72.56      5.03 o 
  -3  -6   5      108.33      118.09      3.08 o 
  -2  -6   5     1272.38     1263.06     12.59 o 
  -1  -6   5      982.44     1066.12     10.83 o 
   0  -6   5        0.91        0.79      0.40 o 
   1  -6   5     1050.72     1002.36     10.29 o 
   2  -6   5      433.88      433.19      5.54 o 
   3  -6   5      163.23      163.75      5.28 o 
   4  -6   5      160.64      157.12      4.95 o 
   5  -6   5       26.35       26.55      1.56 o 
   6  -6   5      188.57      185.98      4.32 o 
   7  -6   5       37.95       37.57      3.34 o 
   8  -6   5        9.15       10.82      2.69 o 
  -8  -5   5        1.65       -0.54      0.85 o 
  -7  -5   5        0.18       -0.40      0.74 o 
  -6  -5   5       10.52       11.50      1.32 o 
  -5  -5   5        0.04       -0.29      0.56 o 
  -4  -5   5       33.21       35.50      1.70 o 
  -3  -5   5       66.53       61.78      1.56 o 
  -2  -5   5      217.33      220.98      3.65 o 
  -1  -5   5       53.32       54.80      1.42 o 
   0  -5   5      100.38       93.01      2.28 o 
   1  -5   5      578.46      535.24      5.94 o 
   2  -5   5      155.85      158.97      2.50 o 
   3  -5   5      660.51      654.80      9.01 o 
   4  -5   5      149.54      145.28      3.34 o 
   5  -5   5       21.53       15.66      1.25 o 
   6  -5   5       12.14       18.81      1.44 o 
   7  -5   5      274.97      276.24      5.60 o 
   8  -5   5      156.85      149.06      5.96 o 
   9  -5   5       15.73       23.39      2.88 o 
  -8  -4   5        0.31        0.97      0.84 o 
  -7  -4   5       29.14       23.82      1.80 o 
  -6  -4   5       86.58       87.95      2.96 o 
  -5  -4   5       97.31       95.53      5.04 o 
  -4  -4   5      281.46      268.25      4.97 o 
  -3  -4   5       46.76       45.60      1.87 o 
  -2  -4   5      420.79      425.33      4.99 o 
  -1  -4   5        2.64        2.76      0.42 o 
   0  -4   5      253.72      267.21      4.08 o 
   1  -4   5      836.61      831.70      8.37 o 
   2  -4   5      149.95      129.10      2.04 o 
   3  -4   5      149.37      144.60      3.14 o 
   4  -4   5      258.78      283.53      5.02 o 
   5  -4   5      139.10      144.69      3.44 o 
   6  -4   5        9.71        7.69      1.02 o 
   7  -4   5        4.28        1.56      1.05 o 
   8  -4   5        8.34       10.44      1.97 o 
   9  -4   5      158.06      140.73      6.25 o 
  -9  -3   5        1.33        0.83      0.91 o 
  -8  -3   5       16.78       19.17      1.72 o 
  -7  -3   5       19.05       20.70      1.63 o 
  -6  -3   5        2.22        2.09      0.86 o 
  -5  -3   5        0.68        1.83      0.74 o 
  -4  -3   5      477.82      460.18     10.49 o 
  -3  -3   5       20.11       22.36      1.49 o 
  -2  -3   5      494.49      496.86      5.52 o 
  -1  -3   5      427.63      407.85      4.67 o 
   0  -3   5        6.87        8.95      0.53 o 
   1  -3   5       65.93       67.78      1.27 o 
   2  -3   5      221.03      222.67      3.93 o 
   3  -3   5       16.86       33.02      1.50 o 
   4  -3   5      176.85      198.58      3.94 o 
   5  -3   5        0.01       -0.15      0.52 o 
   6  -3   5       26.74       36.20      3.08 o 
   7  -3   5       43.80       38.39      1.94 o 
   8  -3   5        7.76        4.77      1.55 o 
   9  -3   5       60.84       64.36      4.22 o 
  -9  -2   5       21.62       25.26      2.42 o 
  -8  -2   5       23.11       21.24      1.75 o 
  -7  -2   5      135.59      129.40      3.67 o 
  -6  -2   5      648.90      614.56      9.37 o 
  -5  -2   5       71.44       76.10      2.43 o 
  -4  -2   5      819.72      843.20     11.87 o 
  -3  -2   5     6308.87     6526.49     57.02 o 
  -2  -2   5      566.98      523.95      5.82 o 
  -1  -2   5      603.39      671.36      8.19 o 
   0  -2   5        3.10        6.56      0.43 o 
   1  -2   5       16.01       11.84      0.82 o 
   2  -2   5      177.93      248.58      4.21 o 
   3  -2   5     1838.87     2002.90     22.92 o 
   4  -2   5      100.07      111.39      3.84 o 
   5  -2   5        0.21        0.56      0.48 o 
   6  -2   5      315.67      306.68      6.54 o 
   7  -2   5      287.63      278.81      5.52 o 
   8  -2   5       11.16       16.29      2.33 o 
   9  -2   5        4.00        5.23      1.74 o 
  -9  -1   5      157.65      152.07      7.35 o 
  -8  -1   5        7.19        9.54      1.31 o 
  -7  -1   5        3.76        1.86      0.84 o 
  -6  -1   5       66.75       71.02      2.52 o 
  -5  -1   5      136.71      139.48      3.35 o 
  -4  -1   5       27.88       21.84      1.29 o 
  -3  -1   5     3756.27     3867.86     34.33 o 
  -2  -1   5      995.72     1100.68     10.64 o 
  -1  -1   5     1622.03     1538.62     15.92 o 
   0  -1   5      143.93      110.45      2.21 o 
   1  -1   5       91.31       97.30      2.25 o 
   2  -1   5      503.18      490.52      6.88 o 
   3  -1   5        7.82        8.40      0.85 o 
   4  -1   5       57.49       50.73      1.85 o 
   5  -1   5       11.98        9.93      1.31 o 
   6  -1   5       61.12       60.71      2.26 o 
   7  -1   5       24.54       24.18      1.65 o 
   8  -1   5       83.54       77.58      4.35 o 
   9  -1   5        3.13        5.05      1.94 o 
  -9   0   5        9.68        8.09      1.33 o 
  -8   0   5       19.77       18.93      2.38 o 
  -7   0   5      102.82       95.69      3.40 o 
  -6   0   5       31.11       31.18      1.99 o 
  -5   0   5       36.35       32.77      2.94 o 
  -4   0   5      102.50      110.91      1.89 o 
  -3   0   5      528.39      512.40      5.63 o 
  -2   0   5       53.63       42.94      1.48 o 
  -1   0   5       15.71       14.94      0.66 o 
   0   0   5       79.81       80.90      1.41 o 
   1   0   5      244.17      246.37      4.08 o 
   2   0   5       88.20       81.60      2.13 o 
   3   0   5      365.25      355.97      4.19 o 
   4   0   5     1145.62     1109.18     13.92 o 
   5   0   5      117.77      116.36      3.07 o 
   6   0   5        2.94        2.31      1.05 o 
   7   0   5       23.14       19.50      1.50 o 
   8   0   5        4.29        2.07      1.35 o 
   9   0   5       47.77       53.19      4.04 o 
  -9   1   5        0.60        2.25      0.96 o 
  -8   1   5       10.32       14.77      1.50 o 
  -7   1   5       12.95       14.45      1.37 o 
  -6   1   5       22.39       21.51      1.45 o 
  -5   1   5      154.02      154.74      3.50 o 
  -4   1   5       69.57       62.96      1.45 o 
  -3   1   5        0.06       -0.29      0.62 o 
  -2   1   5        7.92        5.67      0.49 o 
  -1   1   5      141.81      139.02      2.25 o 
   0   1   5      326.27      344.21      4.02 o 
   1   1   5       10.03        5.34      0.43 o 
   2   1   5     1175.88     1156.31     16.19 o 
   3   1   5      282.91      278.03      3.61 o 
   4   1   5      200.96      194.63      3.95 o 
   5   1   5      100.73       94.58      2.77 o 
   6   1   5      342.05      342.92      9.31 o 
   7   1   5        2.88        2.64      1.30 o 
   8   1   5       37.99       37.20      3.24 o 
  -9   2   5        6.99        9.28      1.46 o 
  -8   2   5       78.67       78.07      2.94 o 
  -7   2   5       77.92       69.69      6.45 o 
  -6   2   5      411.56      419.86      6.99 o 
  -5   2   5        5.48        4.45      0.79 o 
  -4   2   5       42.23       39.61      1.19 o 
  -3   2   5        0.17        1.95      1.23 o 
  -2   2   5       42.10       52.38      1.84 o 
  -1   2   5       69.06       66.90      1.85 o 
   0   2   5     2149.91     2158.56     19.76 o 
   1   2   5       44.76       62.47      1.41 o 
   2   2   5       72.71       70.37      1.55 o 
   3   2   5       23.37       18.78      1.00 o 
   4   2   5     1952.64     1918.72     23.46 o 
   5   2   5       49.67       56.00      2.19 o 
   6   2   5      112.34      100.73      3.07 o 
   7   2   5        7.29        7.90      1.84 o 
   8   2   5       49.79       55.70      3.89 o 
  -9   3   5       10.21        9.88      1.39 o 
  -8   3   5       69.46       75.48      4.37 o 
  -7   3   5       12.15       10.64      1.22 o 
  -6   3   5       23.13       20.40      1.40 o 
  -5   3   5       70.60       79.24      6.04 o 
  -4   3   5       17.48       16.67      0.86 o 
  -3   3   5       11.40       12.19      1.13 o 
  -2   3   5       71.96       83.46      2.10 o 
  -1   3   5      849.29      873.94     10.14 o 
   0   3   5       53.14       42.55      1.20 o 
   1   3   5      504.51      544.03      6.08 o 
   2   3   5      361.55      341.56      4.37 o 
   3   3   5       16.36       18.63      0.96 o 
   4   3   5        0.06        0.80      0.73 o 
   5   3   5      149.71      158.52      3.83 o 
   6   3   5      408.52      419.32      7.27 o 
   7   3   5        6.79        9.35      1.84 o 
   8   3   5        0.01       -1.04      1.19 o 
  -9   4   5       36.34       37.47      2.25 o 
  -8   4   5      125.51      119.95      3.63 o 
  -7   4   5      152.10      151.66      3.89 o 
  -6   4   5        0.05        0.27      0.56 o 
  -5   4   5      288.92      281.26      5.05 o 
  -4   4   5       20.59       19.13      0.95 o 
  -3   4   5      352.67      368.78      8.64 o 
  -2   4   5      178.37      179.23      3.39 o 
  -1   4   5      486.05      520.82      5.93 o 
   0   4   5      342.98      382.34      4.71 o 
   1   4   5      218.35      220.85      3.27 o 
   2   4   5      144.88      157.19      2.72 o 
   3   4   5        2.03        1.82      0.52 o 
   4   4   5       59.62       52.13      1.68 o 
   5   4   5      266.43      260.18      5.27 o 
   6   4   5        2.22        0.53      1.05 o 
   7   4   5       13.75       10.72      1.97 o 
  -9   5   5       55.95       54.11      6.43 o 
  -8   5   5        1.04        1.18      0.87 o 
  -7   5   5        2.16        1.54      0.75 o 
  -6   5   5      159.50      164.13      3.82 o 
  -5   5   5      441.70      433.44      5.55 o 
  -4   5   5       31.38       28.51      1.32 o 
  -3   5   5      254.38      248.71      4.25 o 
  -2   5   5      855.44      841.95     11.31 o 
  -1   5   5       96.64       96.92      2.64 o 
   0   5   5       76.62       78.60      2.38 o 
   1   5   5        2.04        2.92      0.68 o 
   2   5   5       96.71      107.36      2.94 o 
   3   5   5      532.77      525.88      8.19 o 
   4   5   5       78.20       73.36      2.56 o 
   5   5   5       16.96       16.94      2.18 o 
   6   5   5        5.81        9.20      1.84 o 
  -9   6   5        8.69        6.94      1.89 o 
  -8   6   5      195.41      206.59      7.60 o 
  -7   6   5        4.50        3.44      1.50 o 
  -6   6   5       27.61       30.49      2.72 o 
  -5   6   5       10.65       10.54      1.58 o 
  -4   6   5      211.48      214.97      6.35 o 
  -3   6   5      653.03      638.04      9.45 o 
  -2   6   5      101.32       93.24      2.77 o 
  -1   6   5       38.02       33.17      1.68 o 
   0   6   5      185.81      177.31      7.78 o 
   1   6   5      148.48      161.54      6.11 o 
   2   6   5        4.40        2.85      0.78 o 
   3   6   5      141.33      133.38      3.59 o 
   4   6   5      165.32      181.74      4.40 o 
   5   6   5       87.30       79.50      4.30 o 
  -5   7   5       47.70       55.29      3.26 o 
  -4   7   5      127.01      122.75      8.89 o 
  -3   7   5       80.38       84.07      3.49 o 
  -2   7   5       24.17       26.49      1.67 o 
  -1   7   5      772.54      742.77     10.86 o 
   0   7   5       38.25       38.21      2.00 o 
   1   7   5        0.15        0.01      0.61 o 
   2   7   5        2.50        7.16      1.08 o 
   3   7   5       32.52       30.33      1.87 o 
   4   7   5       75.02       69.28      2.80 o 
   5   7   5       36.90       40.57      3.42 o 
  -6   8   5      154.29      158.73      6.35 o 
  -5   8   5        0.25        0.34      0.63 o 
  -4   8   5       57.91       55.86      2.45 o 
  -3   8   5       50.51       50.49      2.32 o 
  -2   8   5       73.72       73.49      3.32 o 
  -1   8   5      293.06      294.08      5.98 o 
   0   8   5      147.80      163.24      4.24 o 
   1   8   5      114.14      114.43      3.52 o 
   2   8   5        3.19        2.58      0.88 o 
   3   8   5      378.57      361.62      7.16 o 
   4   8   5        2.29        2.99      1.06 o 
  -7   9   5       44.06       39.02      3.47 o 
  -6   9   5       10.54       11.32      2.18 o 
  -5   9   5      122.06      128.21      4.76 o 
  -4   9   5       21.81       20.06      1.75 o 
  -3   9   5       32.88       29.21      1.98 o 
  -2   9   5      288.92      270.21      5.92 o 
  -1   9   5      173.81      170.65      4.54 o 
   0   9   5       22.29       26.62      1.93 o 
   1   9   5      147.72      132.50      4.02 o 
   2   9   5       22.00       18.80      1.72 o 
   3   9   5       61.89       59.20      2.83 o 
  -5  10   5       54.26       55.76      2.93 o 
  -4  10   5       84.06       85.57      3.37 o 
  -3  10   5      127.93      135.59      9.02 o 
  -2  10   5      113.51      110.50      3.77 o 
  -1  10   5       20.37       18.53      1.79 o 
   0  10   5      193.97      212.18     11.98 o 
   1  10   5       67.40       67.67      4.51 o 
   2  10   5        0.53        0.50      1.02 o 
  -3  11   5        0.02       -0.25      1.05 o 
  -2  11   5      468.55      493.11     12.76 o 
  -1  11   5       44.17       44.37      5.06 o 
   1 -12   6       36.86       44.64      3.58 o 
   2 -12   6        1.38        0.60      1.32 o 
  -2 -11   6       63.78       70.42      4.22 o 
  -1 -11   6       51.88       49.73      2.51 o 
   0 -11   6        0.02       -0.22      0.78 o 
   1 -11   6        1.12        0.85      1.06 o 
   2 -11   6        6.04        5.36      1.63 o 
   3 -11   6       49.26       54.30      3.78 o 
   4 -11   6        1.30        1.55      1.35 o 
   5 -11   6        0.64        0.91      1.32 o 
  -4 -10   6        0.29        0.52      1.30 o 
  -3 -10   6        1.42        1.48      1.32 o 
  -2 -10   6        3.70        6.24      1.79 o 
  -1 -10   6       42.46       45.44      2.23 o 
   0 -10   6      143.83      143.32      4.19 o 
   1 -10   6       12.20       11.22      1.94 o 
   2 -10   6       26.30       30.57      2.80 o 
   3 -10   6       90.76       84.09      4.46 o 
   4 -10   6       36.70       37.10      3.21 o 
   5 -10   6       24.49       23.42      2.72 o 
   6 -10   6        2.78        2.54      1.53 o 
  -5  -9   6        5.12        6.81      1.99 o 
  -4  -9   6       19.79       20.93      2.62 o 
  -3  -9   6       60.04       55.99      3.60 o 
  -2  -9   6      113.59      112.64      6.74 o 
  -1  -9   6        4.46        3.77      0.92 o 
   0  -9   6       18.86       18.76      1.46 o 
   1  -9   6      270.15      275.46      8.02 o 
   2  -9   6        4.86        1.42      1.14 o 
   3  -9   6        8.03        9.82      1.84 o 
   4  -9   6       19.78       17.95      2.36 o 
   5  -9   6      188.70      187.77      6.92 o 
   6  -9   6        6.92        9.74      2.10 o 
   7  -9   6       49.38       58.40      4.09 o 
  -6  -8   6        1.12        0.41      1.22 o 
  -5  -8   6       26.31       28.26      3.03 o 
  -4  -8   6        1.13        0.52      1.22 o 
  -3  -8   6        0.14        0.18      0.98 o 
  -2  -8   6        4.27        6.31      1.40 o 
  -1  -8   6      135.12      139.50      2.79 o 
   0  -8   6        0.02       -0.24      0.47 o 
   1  -8   6       12.06       12.62      1.21 o 
   2  -8   6      149.31      160.17      5.42 o 
   3  -8   6      165.81      173.84      4.05 o 
   4  -8   6       34.43       33.88      1.88 o 
   5  -8   6        0.55        1.93      0.83 o 
   6  -8   6       51.35       47.19      3.30 o 
   7  -8   6      236.73      255.40      9.57 o 
  -7  -7   6        5.78        5.52      1.85 o 
  -6  -7   6        0.78        1.85      1.07 o 
  -5  -7   6       46.22       48.22      4.66 o 
  -4  -7   6      173.53      167.66      4.68 o 
  -3  -7   6       21.88       22.86      1.81 o 
  -2  -7   6       86.73      100.73      2.75 o 
  -1  -7   6      208.92      210.37      3.43 o 
   0  -7   6      260.54      267.18      3.96 o 
   1  -7   6     1128.75     1178.97     14.87 o 
   2  -7   6      437.54      425.03      6.85 o 
   3  -7   6       74.52       75.71      2.54 o 
   4  -7   6      250.26      267.51      5.54 o 
   5  -7   6      103.00      126.62      3.51 o 
   6  -7   6        7.50        7.62      1.16 o 
   7  -7   6        2.45        2.36      0.93 o 
   8  -7   6       26.69       23.60      1.93 o 
  -7  -6   6       19.92       24.51      1.93 o 
  -6  -6   6       13.26       13.93      1.83 o 
  -5  -6   6       11.37       12.01      1.31 o 
  -4  -6   6      210.82      208.86      4.57 o 
  -3  -6   6       98.15       92.46      5.73 o 
  -2  -6   6        6.67        7.90      0.80 o 
  -1  -6   6        9.73       11.70      0.82 o 
   0  -6   6      155.87      148.81      2.63 o 
   1  -6   6       93.55       90.81      4.57 o 
   2  -6   6       59.18       56.20      2.06 o 
   3  -6   6       34.97       40.52      1.84 o 
   4  -6   6        3.30        3.91      0.82 o 
   5  -6   6        2.87        3.92      0.90 o 
   6  -6   6       18.08       21.32      1.60 o 
   7  -6   6        4.02        4.87      1.04 o 
   8  -6   6        8.80        9.49      1.39 o 
  -8  -5   6        0.04        0.22      0.97 o 
  -7  -5   6       50.78       45.35      2.39 o 
  -6  -5   6      167.72      159.03      4.21 o 
  -5  -5   6       27.44       26.85      1.67 o 
  -4  -5   6       61.15       60.51      2.73 o 
  -3  -5   6        8.44        9.26      0.75 o 
  -2  -5   6      170.22      169.22      2.95 o 
  -1  -5   6        0.38        0.47      0.38 o 
   0  -5   6       25.72       26.60      1.24 o 
   1  -5   6      345.66      326.26      5.92 o 
   2  -5   6      556.65      537.93      7.86 o 
   3  -5   6       22.28       23.33      1.53 o 
   4  -5   6       33.82       32.42      1.67 o 
   5  -5   6      104.30      110.62      3.14 o 
   6  -5   6        6.79        7.88      1.12 o 
   7  -5   6        0.02        0.38      0.73 o 
   8  -5   6       15.58       19.87      2.49 o 
  -8  -4   6        0.01        0.50      0.91 o 
  -7  -4   6        9.70        9.55      1.34 o 
  -6  -4   6        5.63        5.21      1.05 o 
  -5  -4   6       21.58       25.17      1.64 o 
  -4  -4   6      195.97      205.38      4.34 o 
  -3  -4   6       22.59       23.96      1.03 o 
  -2  -4   6      184.85      201.22      3.06 o 
  -1  -4   6      543.00      541.42      6.12 o 
   0  -4   6     1811.37     1818.80     17.03 o 
   1  -4   6        0.10        0.12      0.43 o 
   2  -4   6       14.00       13.91      1.06 o 
   3  -4   6       16.10       15.75      1.17 o 
   4  -4   6      385.19      370.04      6.24 o 
   5  -4   6       50.24       34.32      1.77 o 
   6  -4   6       64.88       64.99      2.51 o 
   7  -4   6       50.41       56.16      2.42 o 
   8  -4   6        1.63        3.55      1.55 o 
  -8  -3   6        0.02       -0.02      1.14 o 
  -7  -3   6       28.47       28.21      1.92 o 
  -6  -3   6      249.80      232.39      5.07 o 
  -5  -3   6      567.76      546.80      8.52 o 
  -4  -3   6       11.00       12.29      1.35 o 
  -3  -3   6      758.39      733.04      7.85 o 
  -2  -3   6      143.19      124.66      2.21 o 
  -1  -3   6      914.09      938.32      9.46 o 
   0  -3   6     2109.57     2204.01     20.62 o 
   1  -3   6      366.09      346.82      5.49 o 
   2  -3   6      176.46      171.04      3.52 o 
   3  -3   6      176.98      172.90      3.67 o 
   4  -3   6      376.94      355.46      6.03 o 
   5  -3   6      722.57      635.97      9.36 o 
   6  -3   6        2.21        4.81      0.94 o 
   7  -3   6      125.27       96.82      3.18 o 
   8  -3   6       69.42       69.52      4.20 o 
  -9  -2   6       10.68        9.26      1.54 o 
  -8  -2   6       44.31       40.24      2.97 o 
  -7  -2   6       90.36       88.66      3.13 o 
  -6  -2   6     1077.36      988.04     24.33 o 
  -5  -2   6      199.16      179.02      4.07 o 
  -4  -2   6       62.37       66.11      2.20 o 
  -3  -2   6      211.22      213.30      3.09 o 
  -2  -2   6       50.56       57.76      1.41 o 
  -1  -2   6       57.74       59.31      1.37 o 
   0  -2   6       32.23       37.95      1.16 o 
   1  -2   6       85.79      103.44      2.52 o 
   2  -2   6      337.78      297.72      5.00 o 
   3  -2   6       32.89       39.18      1.66 o 
   4  -2   6       80.09       76.51      3.64 o 
   5  -2   6        6.44        7.51      0.98 o 
   6  -2   6       54.74       59.51      2.38 o 
   7  -2   6       77.82       68.27      2.64 o 
   8  -2   6       85.97       81.83      4.66 o 
  -9  -1   6       28.30       29.03      2.13 o 
  -8  -1   6        0.17       -0.40      0.64 o 
  -7  -1   6       10.72        9.61      1.24 o 
  -6  -1   6      313.96      316.63      6.04 o 
  -5  -1   6        8.80        9.29      1.49 o 
  -4  -1   6       74.59       74.39      2.31 o 
  -3  -1   6      745.49      732.08      7.73 o 
  -2  -1   6       44.65       47.59      1.27 o 
  -1  -1   6      703.99      697.20      7.27 o 
   0  -1   6       40.34       31.69      0.89 o 
   1  -1   6      447.38      433.27      6.39 o 
   2  -1   6       69.89       68.12      2.89 o 
   3  -1   6       10.89       11.93      1.01 o 
   4  -1   6       62.79       63.28      2.18 o 
   5  -1   6       20.85       18.50      1.50 o 
   6  -1   6        0.83        1.92      0.78 o 
   7  -1   6        3.01        4.91      1.06 o 
   8  -1   6      196.96      201.82      7.44 o 
  -9   0   6       63.64       56.79      7.29 o 
  -8   0   6      139.62      140.80      4.06 o 
  -7   0   6        3.05        1.56      1.06 o 
  -6   0   6        4.71        3.47      0.89 o 
  -5   0   6      633.43      617.07      9.10 o 
  -4   0   6      240.74      228.30      4.37 o 
  -3   0   6      191.21      196.88      2.94 o 
  -2   0   6       41.72       56.85      1.37 o 
  -1   0   6      874.66      865.38      8.73 o 
   0   0   6      188.14      183.61      3.49 o 
   1   0   6       54.68       56.34      1.83 o 
   2   0   6      181.05      169.97      3.50 o 
   3   0   6        0.95        4.17      2.80 o 
   4   0   6      256.50      262.50      4.94 o 
   5   0   6       69.60       67.26      2.43 o 
   6   0   6       10.19       14.15      3.29 o 
   7   0   6       53.87       56.38      2.45 o 
   8   0   6        0.77        0.47      1.37 o 
  -9   1   6        0.81        0.89      0.85 o 
  -8   1   6        0.14       -0.13      0.72 o 
  -7   1   6      239.56      235.06      5.19 o 
  -6   1   6       50.74       45.12      3.68 o 
  -5   1   6       26.91       23.31      1.43 o 
  -4   1   6        3.24        2.50      0.47 o 
  -3   1   6      945.32      944.99     12.07 o 
  -2   1   6       27.48       28.12      1.00 o 
  -1   1   6      260.48      243.14      3.31 o 
   0   1   6      496.23      470.29      5.43 o 
   1   1   6      276.91      271.84      3.48 o 
   2   1   6        7.71        6.36      1.09 o 
   3   1   6     1030.27      998.77     12.91 o 
   4   1   6      221.09      200.04      4.24 o 
   5   1   6     1413.82     1384.29     20.76 o 
   6   1   6       85.87       89.48      2.99 o 
   7   1   6       98.87       90.95      3.14 o 
   8   1   6       19.90       19.35      2.75 o 
  -9   2   6       15.56       15.66      1.63 o 
  -8   2   6      125.25      117.81      3.68 o 
  -7   2   6       34.91       34.86      1.95 o 
  -6   2   6      208.43      217.55      4.69 o 
  -5   2   6      211.36      208.30      4.34 o 
  -4   2   6       23.72       19.93      0.93 o 
  -3   2   6      202.91      211.45      3.20 o 
  -2   2   6     1186.89     1196.84     11.83 o 
  -1   2   6     3473.19     3513.26     38.56 o 
   0   2   6      261.93      270.45      3.62 o 
   1   2   6      199.20      231.33      4.30 o 
   2   2   6      216.88      197.37      4.67 o 
   3   2   6       11.31       13.18      4.20 o 
   4   2   6      371.51      370.19      6.37 o 
   5   2   6      486.77      514.17      8.22 o 
   6   2   6        3.77        3.62      0.95 o 
   7   2   6       46.86       42.77      3.26 o 
   8   2   6       17.73       18.78      2.72 o 
  -9   3   6        9.04        6.52      1.30 o 
  -8   3   6        3.46        4.43      1.05 o 
  -7   3   6       37.43       39.38      3.24 o 
  -6   3   6       33.93       35.74      1.83 o 
  -5   3   6      155.18      160.24      5.50 o 
  -4   3   6       91.14       91.52      2.02 o 
  -3   3   6        0.04        0.15      0.33 o 
  -2   3   6       28.98       39.15      1.56 o 
  -1   3   6      367.71      404.23      4.96 o 
   0   3   6      472.52      441.69      5.30 o 
   1   3   6      583.87      594.93      6.73 o 
   2   3   6       31.71       29.65      1.15 o 
   3   3   6      573.80      560.70      8.49 o 
   4   3   6      284.47      290.57      5.48 o 
   5   3   6       41.53       42.07      2.04 o 
   6   3   6       25.39       23.54      1.74 o 
   7   3   6        0.74        0.47      1.27 o 
  -9   4   6       57.65       57.28      2.74 o 
  -8   4   6       50.91       47.59      2.37 o 
  -7   4   6       31.20       34.21      1.92 o 
  -6   4   6       35.02       33.48      1.77 o 
  -5   4   6       27.93       28.90      1.57 o 
  -4   4   6       66.20       59.98      1.88 o 
  -3   4   6      179.05      183.96      3.69 o 
  -2   4   6      184.23      188.26      3.06 o 
  -1   4   6       10.35       10.62      1.31 o 
   0   4   6       92.62      103.64      3.49 o 
   1   4   6        1.91        3.16      0.58 o 
   2   4   6      179.05      180.25      3.09 o 
   3   4   6        0.52        1.05      0.62 o 
   4   4   6       10.42        8.86      1.15 o 
   5   4   6       92.95       81.93      2.84 o 
   6   4   6       99.70      101.16      3.34 o 
   7   4   6       14.93       18.11      2.46 o 
  -9   5   6        0.61        0.44      1.40 o 
  -8   5   6        8.87        6.68      1.89 o 
  -7   5   6      154.06      152.29      4.00 o 
  -6   5   6       55.43       56.61      2.26 o 
  -5   5   6       10.33       10.76      1.97 o 
  -4   5   6        5.10        5.65      1.24 o 
  -3   5   6      146.97      155.75      5.21 o 
  -2   5   6        1.76        1.81      1.41 o 
  -1   5   6       11.40       13.23      1.15 o 
   0   5   6        0.20       -0.30      0.75 o 
   1   5   6      195.89      191.68      4.38 o 
   2   5   6        0.95        0.84      1.00 o 
   3   5   6      263.38      240.18      7.55 o 
   4   5   6       66.47       75.97      4.20 o 
   5   5   6      310.62      298.03      9.03 o 
   6   5   6        1.90        4.27      1.61 o 
  -8   6   6        3.38        3.24      1.61 o 
  -7   6   6      103.57      115.17      5.42 o 
  -5   6   6      690.67      734.29     14.98 o 
  -4   6   6      126.35      129.32      4.95 o 
  -3   6   6       43.79       43.08      2.03 o 
  -2   6   6      990.60      965.67     13.18 o 
  -1   6   6      364.42      357.98      6.35 o 
   0   6   6        4.91        4.50      0.91 o 
   1   6   6      112.09       81.80      4.12 o 
   2   6   6       93.77       88.22      2.90 o 
   3   6   6       31.59       23.26      2.56 o 
   4   6   6        0.89        0.47      1.11 o 
   5   6   6       57.80       68.84      4.30 o 
  -5   7   6      313.80      319.49     13.09 o 
  -4   7   6        0.83        1.39      0.84 o 
  -3   7   6      597.93      595.88      9.47 o 
  -2   7   6       32.60       31.44      2.15 o 
  -1   7   6      367.60      379.79      6.89 o 
   0   7   6      199.57      192.41      4.53 o 
   1   7   6      167.99      176.02      4.37 o 
   2   7   6        4.39        6.37      1.14 o 
   3   7   6        5.65        5.57      1.74 o 
   4   7   6       72.03       87.86      4.87 o 
   5   7   6       79.15       97.32      5.34 o 
  -6   8   6      152.20      156.52      6.40 o 
  -5   8   6       17.93       15.38      1.59 o 
  -4   8   6       97.25      102.72      3.41 o 
  -3   8   6       27.99       28.60      1.93 o 
  -2   8   6      235.13      244.66      5.45 o 
  -1   8   6        2.22        1.85      0.93 o 
   0   8   6        0.00       -0.63      0.68 o 
   1   8   6        0.53        1.59      0.85 o 
   2   8   6       70.45       78.72      3.06 o 
   3   8   6       67.88       74.03      4.66 o 
   4   8   6        0.05       -1.42      0.98 o 
  -6   9   6        1.42        1.86      1.35 o 
  -5   9   6        9.22        6.30      1.27 o 
  -4   9   6       44.21       43.50      2.40 o 
  -3   9   6       22.68       24.24      1.89 o 
  -2   9   6        3.15        2.23      0.95 o 
  -1   9   6      284.96      297.25      6.43 o 
   0   9   6      190.28      190.69      5.01 o 
   1   9   6       42.10       49.02      2.60 o 
   2   9   6       14.99       16.42      1.74 o 
  -4  10   6        0.03        0.62      0.95 o 
  -3  10   6      107.46      111.33      3.93 o 
  -2  10   6       40.93       39.43      2.51 o 
  -1  10   6      121.16      127.29      4.21 o 
   0  10   6        2.28        1.43      1.14 o 
  -1 -11   7        0.02        1.35      1.24 o 
   0 -11   7        0.04        0.28      1.19 o 
   1 -11   7        1.48        1.89      1.42 o 
   2 -11   7        0.59        1.66      1.30 o 
   3 -11   7       19.58       21.55      2.77 o 
   4 -11   7        4.28        2.05      1.45 o 
  -3 -10   7        4.26        5.57      1.79 o 
  -2 -10   7       31.08       35.26      3.03 o 
  -1 -10   7        4.16        4.97      1.58 o 
   0 -10   7        4.25        3.55      1.45 o 
   1 -10   7       44.39       54.74      3.58 o 
   2 -10   7        2.36        2.46      1.30 o 
   3 -10   7       91.99       88.37      4.66 o 
   4 -10   7       24.32       23.65      2.77 o 
   5 -10   7       35.79       45.23      3.63 o 
  -4  -9   7       78.24       89.11      4.82 o 
  -3  -9   7       60.23       54.41      3.63 o 
  -2  -9   7        2.61        2.94      1.05 o 
  -1  -9   7        3.57        2.60      0.88 o 
   0  -9   7      134.67      143.60      5.47 o 
   1  -9   7      108.63      125.67      5.18 o 
   2  -9   7        4.52        5.96      1.55 o 
   3  -9   7       13.12       12.59      2.02 o 
   4  -9   7      122.72      130.76      5.73 o 
   5  -9   7        3.30        3.37      1.50 o 
   6  -9   7       36.65       40.49      3.47 o 
  -5  -8   7       29.24       23.47      2.82 o 
  -4  -8   7        4.41        5.96      1.13 o 
  -3  -8   7       10.02        6.78      1.74 o 
  -2  -8   7      223.93      236.23      3.97 o 
  -1  -8   7       17.89       19.18      1.58 o 
   0  -8   7       33.48       32.59      1.83 o 
   1  -8   7      623.98      599.45      9.13 o 
   2  -8   7     1547.56     1568.69     19.56 o 
   3  -8   7      357.29      362.44     14.74 o 
   4  -8   7      121.61      128.03      4.52 o 
   5  -8   7        7.23        7.89      1.77 o 
   6  -8   7       65.70       66.44      3.78 o 
   7  -8   7        5.42        7.10      1.38 o 
  -6  -7   7        1.04        1.15      0.95 o 
  -5  -7   7       55.24       62.59      3.30 o 
  -4  -7   7      181.70      187.61      4.50 o 
  -3  -7   7      259.31      273.51      5.40 o 
  -2  -7   7       11.98       10.39      0.88 o 
  -1  -7   7      317.74      336.27      4.79 o 
   0  -7   7      299.28      291.93      5.43 o 
   1  -7   7      134.83      131.91      3.45 o 
   2  -7   7      431.99      444.38      7.33 o 
   3  -7   7       23.46       25.77      2.15 o 
   4  -7   7        4.31        3.86      0.92 o 
   5  -7   7      101.86       90.68      3.07 o 
   6  -7   7      110.80      102.98      3.39 o 
   7  -7   7       27.84       25.57      1.90 o 
  -7  -6   7        3.56        4.37      1.20 o 
  -6  -6   7       12.80       10.13      1.37 o 
  -5  -6   7       11.45       15.39      1.44 o 
  -4  -6   7       51.80       52.80      2.26 o 
  -3  -6   7        1.77       13.86      1.84 o 
  -2  -6   7        1.28       -0.06      0.43 o 
  -1  -6   7      171.93      186.66      3.17 o 
   0  -6   7      153.51      156.08      3.59 o 
   1  -6   7      480.67      462.90      7.31 o 
   2  -6   7        0.45       -0.30      0.52 o 
   3  -6   7        1.66        0.58      0.63 o 
   4  -6   7      415.16      417.27      7.15 o 
   5  -6   7      203.58      214.64      4.84 o 
   6  -6   7       34.35       36.32      2.05 o 
   7  -6   7       23.88       32.01      2.08 o 
  -7  -5   7        7.93        7.33      1.30 o 
  -6  -5   7       24.12       25.74      1.86 o 
  -5  -5   7       45.38       39.91      2.14 o 
  -4  -5   7      130.15      128.97      3.47 o 
  -3  -5   7      136.21      129.20      3.31 o 
  -2  -5   7       60.30       64.12      1.71 o 
  -1  -5   7       55.20       59.16      1.88 o 
   0  -5   7        9.65       10.46      1.77 o 
   1  -5   7        2.22        1.59      0.62 o 
   2  -5   7      271.59      269.85      5.07 o 
   3  -5   7       85.79       84.45      4.89 o 
   4  -5   7       71.91       71.44      3.41 o 
   5  -5   7       37.09       37.86      1.96 o 
   6  -5   7      201.45      207.83      5.54 o 
   7  -5   7       71.23       66.27      2.79 o 
   8  -5   7        0.77        2.66      1.02 o 
  -8  -4   7        4.19        3.59      1.13 o 
  -7  -4   7        2.11        3.99      2.19 o 
  -6  -4   7      101.53       96.51      3.23 o 
  -5  -4   7       31.66       36.76      1.95 o 
  -4  -4   7      109.68      103.44      3.01 o 
  -3  -4   7        6.95        7.68      0.95 o 
  -2  -4   7       91.91       91.26      1.99 o 
  -1  -4   7       65.56       67.50      1.65 o 
   0  -4   7      371.71      364.90      5.94 o 
   1  -4   7      315.44      317.06      5.45 o 
   2  -4   7      249.53      224.32      4.44 o 
   3  -4   7        0.19        0.43      0.56 o 
   4  -4   7       70.68       72.02      2.51 o 
   5  -4   7       29.58       27.71      1.74 o 
   6  -4   7      318.45      291.91      5.93 o 
   7  -4   7      157.91      144.46      5.18 o 
   8  -4   7       69.14       71.05      2.99 o 
  -8  -3   7       87.18       74.39      3.13 o 
  -7  -3   7       15.00       14.09      1.55 o 
  -6  -3   7       63.46       61.07      2.56 o 
  -5  -3   7     1089.01     1104.17     14.82 o 
  -4  -3   7       15.71       13.58      1.22 o 
  -3  -3   7        2.12        1.73      0.46 o 
  -2  -3   7       56.76       65.49      1.63 o 
  -1  -3   7      219.90      241.17      3.42 o 
   0  -3   7       44.46       61.62      2.06 o 
   1  -3   7      501.56      571.13      8.25 o 
   2  -3   7      298.51      338.91      5.77 o 
   3  -3   7      100.99       93.56      2.72 o 
   4  -3   7      151.48      129.90      3.39 o 
   5  -3   7      177.21      180.77      4.28 o 
   6  -3   7        0.08        1.44      0.75 o 
   7  -3   7       11.10       10.23      1.36 o 
   8  -3   7       14.99       17.33      2.51 o 
  -8  -2   7        1.84        1.07      0.88 o 
  -7  -2   7       15.08       12.51      1.97 o 
  -6  -2   7       77.32       73.39      2.78 o 
  -5  -2   7      727.52      720.57     17.57 o 
  -4  -2   7      555.12      560.88      8.52 o 
  -3  -2   7      253.09      250.73      3.61 o 
  -2  -2   7      133.59      168.77      2.75 o 
  -1  -2   7        0.29        0.39      0.32 o 
   0  -2   7      431.67      387.33      6.06 o 
   1  -2   7      965.79      940.19     16.07 o 
   2  -2   7       78.41       72.45      3.05 o 
   3  -2   7       33.89       33.89      1.66 o 
   4  -2   7      138.56      128.77      3.36 o 
   5  -2   7       29.67       33.28      2.02 o 
   6  -2   7       94.06      103.49      3.28 o 
   7  -2   7        1.74        2.54      1.27 o 
   8  -2   7        7.69       11.47      2.28 o 
  -9  -1   7        4.76        4.44      1.18 o 
  -8  -1   7       48.93       50.38      2.51 o 
  -7  -1   7        8.57        6.16      1.35 o 
  -6  -1   7       71.44       68.88      2.63 o 
  -5  -1   7      638.82      638.82     17.99 o 
  -4  -1   7       11.77        9.96      1.10 o 
  -3  -1   7       10.43       12.03      0.76 o 
  -2  -1   7      319.61      314.52      4.14 o 
  -1  -1   7      148.61      153.65      4.43 o 
   0  -1   7       43.84       42.28      2.02 o 
   1  -1   7        0.16        0.35      0.70 o 
   2  -1   7      492.87      463.64     11.31 o 
   3  -1   7      104.18       96.11      2.78 o 
   4  -1   7       34.22       32.96      1.78 o 
   5  -1   7       15.24       17.45      2.60 o 
   6  -1   7      238.62      249.50      5.39 o 
   7  -1   7       34.66       39.87      3.76 o 
   8  -1   7       30.40       36.45      3.39 o 
  -9   0   7       10.87       11.72      1.61 o 
  -8   0   7        0.04       -0.49      0.70 o 
  -7   0   7        0.30        0.85      0.70 o 
  -6   0   7       22.41       22.66      3.38 o 
  -5   0   7       27.55       25.22      2.14 o 
  -4   0   7       22.57       22.56      1.44 o 
  -3   0   7       18.66       15.69      0.86 o 
  -2   0   7      928.10      919.94     10.69 o 
  -1   0   7      204.89      204.14      3.00 o 
   0   0   7     1973.42     1925.89     22.37 o 
   1   0   7       42.39       41.86      2.49 o 
   2   0   7      244.58      243.89      4.66 o 
   3   0   7      109.08       99.21      2.85 o 
   4   0   7      232.44      240.25      4.93 o 
   5   0   7       31.65       29.56      2.21 o 
   6   0   7        9.91        7.57      1.20 o 
   7   0   7       12.85        9.00      1.35 o 
   8   0   7      142.35      155.52      6.71 o 
  -9   1   7       12.00       10.24      1.49 o 
  -8   1   7       88.73       94.32      3.39 o 
  -7   1   7       17.88       16.29      1.49 o 
  -6   1   7        2.08        2.56      0.79 o 
  -5   1   7       74.11       71.08      2.49 o 
  -4   1   7      198.83      196.45      4.17 o 
  -3   1   7        0.62        0.41      0.38 o 
  -2   1   7      496.79      486.75      5.75 o 
  -1   1   7      355.12      385.87      6.08 o 
   0   1   7      119.15      113.39      2.07 o 
   1   1   7       92.38       84.10      2.45 o 
   2   1   7      355.33      350.05      8.06 o 
   3   1   7       76.40       72.49      2.46 o 
   4   1   7     1288.22     1158.96     21.79 o 
   5   1   7        0.50        1.84      1.10 o 
   6   1   7       21.94       24.33      2.50 o 
   7   1   7        6.45        9.31      3.34 o 
  -9   2   7        6.54        6.30      1.28 o 
  -8   2   7       59.25       53.71      3.55 o 
  -7   2   7       12.78       14.63      2.49 o 
  -6   2   7       57.80       56.06      2.32 o 
  -5   2   7       74.78       71.46      3.06 o 
  -4   2   7       10.25        9.57      1.03 o 
  -3   2   7      349.30      344.98      4.64 o 
  -2   2   7      325.35      356.10      4.67 o 
  -1   2   7      200.62      216.06      4.23 o 
   0   2   7      108.96      120.85      2.27 o 
   1   2   7      136.38      128.95      5.21 o 
   2   2   7      324.22      316.21      5.64 o 
   3   2   7      170.51      178.89      5.12 o 
   4   2   7       26.23       30.14      1.79 o 
   5   2   7       11.82       12.02      1.34 o 
   6   2   7        0.58        0.20      1.90 o 
   7   2   7       21.86       21.75      1.83 o 
  -9   3   7       28.55       27.29      2.15 o 
  -8   3   7        0.47        1.78      0.83 o 
  -7   3   7      196.47      178.80      4.52 o 
  -6   3   7        1.40        0.33      0.67 o 
  -5   3   7      638.41      654.11      9.69 o 
  -4   3   7      111.91      114.81      2.41 o 
  -3   3   7      111.63      110.76      2.32 o 
  -2   3   7      243.28      230.73      4.49 o 
  -1   3   7      312.88      325.96      4.43 o 
   0   3   7        3.50        2.53      0.51 o 
   1   3   7        7.56        5.92      0.88 o 
   2   3   7      110.77      100.60      3.05 o 
   3   3   7      474.64      461.24     10.42 o 
   4   3   7       44.21       49.32      2.21 o 
   5   3   7        5.29        4.20      1.03 o 
   6   3   7       62.84       68.34      6.97 o 
   7   3   7       20.34       27.17      2.90 o 
  -8   4   7       28.82       30.19      2.06 o 
  -7   4   7       14.33       13.28      1.63 o 
  -6   4   7        0.75       -0.19      0.60 o 
  -5   4   7       17.43       16.39      1.33 o 
  -4   4   7      331.03      331.99      4.89 o 
  -3   4   7       67.57       71.27      2.33 o 
  -2   4   7       58.82       53.30      1.61 o 
  -1   4   7      219.30      223.74      3.55 o 
   0   4   7      153.61      142.10      2.69 o 
   1   4   7      307.82      307.50      5.63 o 
   2   4   7      201.16      186.55      4.22 o 
   3   4   7       19.90       19.96      1.58 o 
   4   4   7       80.86       92.88      4.37 o 
   5   4   7      171.27      179.84      4.56 o 
   6   4   7        9.28        7.74      1.35 o 
  -8   5   7       23.23       28.44      3.13 o 
  -7   5   7       33.30       28.19      2.95 o 
  -6   5   7      153.05      163.94      6.22 o 
  -4   5   7        0.24        0.67      1.01 o 
  -3   5   7       33.43       32.05      1.78 o 
  -2   5   7       21.16       17.10      1.32 o 
  -1   5   7        1.58        1.49      0.65 o 
   0   5   7      141.07      141.44      4.12 o 
   1   5   7      367.68      340.31      6.13 o 
   2   5   7       47.85       62.62      3.73 o 
   3   5   7       89.02       76.99      4.28 o 
   4   5   7        2.31        3.86      1.53 o 
   5   5   7        1.44        1.79      1.27 o 
  -8   6   7        4.06        2.72      1.68 o 
  -7   6   7      180.21      184.33      7.26 o 
  -4   6   7      280.18      286.00      5.80 o 
  -3   6   7      166.66      175.48      6.40 o 
  -2   6   7       73.57       71.56      2.62 o 
  -1   6   7       15.43       15.80      1.38 o 
   0   6   7        6.73       11.31      1.25 o 
   1   6   7       14.89       15.17      1.40 o 
   2   6   7      125.00      126.54      5.60 o 
   3   6   7       96.87       82.93      4.59 o 
   4   6   7      103.19       91.95      5.00 o 
   5   6   7        9.97       11.79      2.31 o 
  -5   7   7       78.13       82.97      4.43 o 
  -4   7   7       11.34       10.07      1.34 o 
  -3   7   7      394.31      407.47      7.46 o 
  -2   7   7        2.33        0.90      1.18 o 
  -1   7   7      167.67      168.22      4.30 o 
   0   7   7       63.60       58.76      2.51 o 
   1   7   7      150.53      145.60      4.03 o 
   2   7   7        1.44        2.25      1.27 o 
   3   7   7        8.66        7.28      1.99 o 
   4   7   7      101.93      109.64      5.68 o 
  -6   8   7       10.82       10.23      2.10 o 
  -5   8   7       36.19       38.52      3.52 o 
  -4   8   7      188.53      197.48      5.02 o 
  -3   8   7       54.43       59.52      2.70 o 
  -2   8   7       31.71       30.54      2.02 o 
  -1   8   7        9.16       10.87      1.39 o 
   0   8   7        0.34       -0.33      0.75 o 
   1   8   7        4.03        4.22      1.11 o 
   2   8   7        0.89        2.18      1.48 o 
   3   8   7       24.17       35.57      3.60 o 
  -5   9   7       43.29       50.32      2.74 o 
  -4   9   7       13.32       15.37      1.72 o 
  -3   9   7        5.18        7.30      1.33 o 
  -2   9   7      223.76      241.50      5.81 o 
  -1   9   7        3.20        5.53      1.61 o 
   0   9   7        0.82        0.90      0.96 o 
   1   9   7       47.76       47.62      4.07 o 
   0 -11   8        6.46        7.30      1.79 o 
   1 -11   8       57.63       57.05      3.96 o 
   2 -11   8       84.23       89.09      4.95 o 
  -1 -10   8       54.15       52.46      3.52 o 
   0 -10   8        0.61       -0.49      1.09 o 
   1 -10   8        0.22        0.34      1.30 o 
   2 -10   8        0.68        0.21      1.11 o 
   3 -10   8      115.46      120.90      5.70 o 
   4 -10   8        8.05       12.67      2.33 o 
  -4  -9   8        6.98        7.25      2.02 o 
  -3  -9   8       12.31       14.79      2.25 o 
  -1  -9   8        0.28        0.26      1.04 o 
   0  -9   8       50.82       52.67      3.45 o 
   1  -9   8       53.24       49.20      3.37 o 
   2  -9   8        7.34        2.41      1.45 o 
   3  -9   8        0.13       -1.14      0.98 o 
   4  -9   8        1.58       -0.83      1.24 o 
   5  -9   8      186.16      222.78      7.93 o 
  -5  -8   8        0.01        0.33      1.30 o 
  -4  -8   8       52.88       53.71      2.53 o 
  -3  -8   8       51.20       54.92      8.16 o 
  -2  -8   8       11.66       14.66      2.02 o 
  -1  -8   8      160.47      164.38      4.09 o 
   0  -8   8      155.18      179.00      4.31 o 
   1  -8   8       21.97       23.34      1.68 o 
   2  -8   8        4.93        4.66      1.02 o 
   3  -8   8       21.80       18.62      1.59 o 
   4  -8   8        6.77        4.50      2.90 o 
   5  -8   8       55.55       57.68      2.65 o 
   6  -8   8       19.70       20.93      1.97 o 
  -6  -7   8       61.74       68.86      3.28 o 
  -5  -7   8        7.46        8.75      1.35 o 
  -4  -7   8        0.17       -0.23      0.73 o 
  -3  -7   8       25.54       26.69      2.77 o 
  -2  -7   8        0.03       -0.61      0.58 o 
  -1  -7   8        3.63        3.11      0.82 o 
   0  -7   8        4.62        7.26      1.07 o 
   1  -7   8       45.46       42.24      4.95 o 
   2  -7   8       27.70       22.00      1.60 o 
   3  -7   8        0.93        0.31      0.67 o 
   4  -7   8       11.12        9.73      1.45 o 
   5  -7   8       63.97       60.97      4.24 o 
   6  -7   8        1.47        4.52      1.09 o 
  -6  -6   8        6.76        7.32      1.64 o 
  -5  -6   8        8.94        8.30      1.28 o 
  -4  -6   8       84.23       81.99      3.16 o 
  -3  -6   8        4.20        5.44      2.07 o 
  -2  -6   8       17.81       13.03      1.20 o 
  -1  -6   8      238.61      238.63      4.82 o 
   0  -6   8      182.85      191.26      4.25 o 
   1  -6   8       27.90       24.35      2.14 o 
   2  -6   8        0.30        0.48      0.65 o 
   3  -6   8      228.24      226.86      4.93 o 
   4  -6   8       29.96       25.88      3.16 o 
   5  -6   8       43.99       47.43      2.34 o 
   6  -6   8        1.26       -0.14      0.71 o 
   7  -6   8       47.14       33.31      2.20 o 
  -7  -5   8        0.19        0.29      0.89 o 
  -6  -5   8        0.96        1.19      0.82 o 
  -5  -5   8        1.99        1.45      1.17 o 
  -4  -5   8        2.06        2.60      0.85 o 
  -3  -5   8       70.11       71.79      2.54 o 
  -2  -5   8      409.87      372.89      6.30 o 
  -1  -5   8       15.35       18.73      1.36 o 
   0  -5   8       43.67       44.97      1.94 o 
   1  -5   8      190.81      177.16      4.03 o 
   2  -5   8      216.89      238.09      4.92 o 
   3  -5   8        3.71        3.91      0.88 o 
   4  -5   8      102.75      111.96      3.37 o 
   5  -5   8      214.02      229.56      5.17 o 
   6  -5   8        0.74        0.03      0.74 o 
   7  -5   8        0.35        0.62      0.92 o 
  -7  -4   8       74.54       59.61      2.81 o 
  -6  -4   8       15.60       15.01      1.56 o 
  -5  -4   8       61.76       59.13      2.51 o 
  -4  -4   8       73.49       70.69      3.50 o 
  -3  -4   8       50.89       53.04      2.12 o 
  -2  -4   8      297.69      328.01      9.33 o 
  -1  -4   8      137.05      135.29      4.63 o 
   0  -4   8       13.55       11.85      1.13 o 
   1  -4   8       16.78       12.45      1.99 o 
   2  -4   8      514.27      462.67     15.31 o 
   3  -4   8      469.31      417.67      7.81 o 
   4  -4   8        8.86       10.39      1.22 o 
   5  -4   8       49.13       41.44      2.12 o 
   6  -4   8       78.91       81.60      3.03 o 
   7  -4   8       85.16      106.18      3.65 o 
  -8  -3   8      104.52       92.38      5.87 o 
  -7  -3   8       14.38       16.91      3.95 o 
  -6  -3   8       42.89       40.17      2.71 o 
  -5  -3   8        3.60       10.88      1.89 o 
  -4  -3   8       15.75       17.58      1.40 o 
  -3  -3   8      136.99      137.27      3.38 o 
  -2  -3   8        0.12        0.78      0.47 o 
  -1  -3   8       38.10       44.16      1.85 o 
   0  -3   8      662.64      644.95      9.24 o 
   1  -3   8      183.29      175.78      5.39 o 
   2  -3   8       92.50       91.30      2.78 o 
   3  -3   8       18.39       19.94      1.63 o 
   4  -3   8       56.51       64.64      2.50 o 
   5  -3   8       78.51       66.08      2.65 o 
   6  -3   8       93.25       68.27      2.86 o 
   7  -3   8       39.63       39.08      2.31 o 
  -8  -2   8       10.57       12.02      1.61 o 
  -7  -2   8       36.23       28.87      2.00 o 
  -6  -2   8       23.41       21.48      1.71 o 
  -5  -2   8      182.94      178.01      4.32 o 
  -4  -2   8      707.04      663.35      9.87 o 
  -3  -2   8       17.20       18.12      1.29 o 
  -2  -2   8       20.61       19.17      0.98 o 
  -1  -2   8      266.95      271.49      8.62 o 
   0  -2   8      163.31      168.33      3.73 o 
   1  -2   8       12.51       13.06      1.14 o 
   2  -2   8      156.49      142.93      4.97 o 
   3  -2   8       19.84       22.47      1.53 o 
   4  -2   8       21.30       27.10      1.71 o 
   5  -2   8       95.94       90.58      3.05 o 
   6  -2   8      174.17      180.31      4.65 o 
   7  -2   8        9.00       11.77      1.53 o 
  -8  -1   8       10.03        7.99      3.00 o 
  -7  -1   8       79.07       88.86      3.25 o 
  -6  -1   8       31.44       31.31      1.91 o 
  -5  -1   8       30.33       29.82      1.78 o 
  -4  -1   8        0.30        0.79      0.73 o 
  -3  -1   8      274.64      295.46      4.20 o 
  -2  -1   8       99.60       89.46      3.00 o 
  -1  -1   8        0.34        0.67      0.48 o 
   0  -1   8       21.63       23.94      1.37 o 
   1  -1   8      123.52      109.12      2.98 o 
   2  -1   8      193.08      198.19      4.31 o 
   3  -1   8        1.11       -0.54      0.52 o 
   4  -1   8        0.64       -0.44      0.62 o 
   5  -1   8        0.86        0.93      0.74 o 
   6  -1   8        7.50        7.78      1.27 o 
   7  -1   8      142.02      160.44      4.54 o 
  -8   0   8        0.26       -0.59      0.70 o 
  -7   0   8        3.23        5.57      1.13 o 
  -6   0   8       28.90       29.05      1.86 o 
  -5   0   8      290.25      299.66     12.17 o 
  -4   0   8       69.35       69.04      2.44 o 
  -3   0   8       39.82       35.89      1.31 o 
  -2   0   8      164.59      160.49      2.79 o 
  -1   0   8      375.85      365.27      6.22 o 
   0   0   8       71.02       65.03      2.24 o 
   1   0   8      391.73      369.34      6.30 o 
   2   0   8      514.79      488.04      7.77 o 
   3   0   8      511.57      482.46      7.89 o 
   4   0   8       43.63       41.13      2.06 o 
   5   0   8       14.90       16.00      1.72 o 
   6   0   8       52.04       56.17      2.60 o 
   7   0   8        7.43        9.01      1.97 o 
  -8   1   8       31.08       26.99      2.01 o 
  -7   1   8        6.41        5.66      1.13 o 
  -6   1   8       37.98       37.40      2.03 o 
  -5   1   8       78.72       76.47      3.85 o 
  -4   1   8      423.96      423.65     10.31 o 
  -3   1   8      410.11      400.67      6.51 o 
  -2   1   8      169.98      172.24      2.95 o 
  -1   1   8       29.19       27.37      1.50 o 
   0   1   8      525.62      498.24      7.70 o 
   1   1   8      127.60      128.28      3.33 o 
   2   1   8       19.56       15.07      1.32 o 
   3   1   8     2116.68     2073.88     44.46 o 
   4   1   8      179.82      184.99      4.46 o 
   5   1   8        2.30        1.40      0.81 o 
   6   1   8       12.38       18.68      1.72 o 
   7   1   8        5.94        8.18      1.37 o 
  -8   2   8        6.62        7.92      1.34 o 
  -7   2   8       10.22       10.76      1.41 o 
  -6   2   8      126.06      118.52      3.55 o 
  -5   2   8        1.21        2.39      0.81 o 
  -4   2   8       61.84       54.58      2.67 o 
  -3   2   8      437.04      440.73      5.71 o 
  -2   2   8      156.11      148.14      4.45 o 
  -1   2   8       32.80       36.08      1.77 o 
   0   2   8      150.90      148.77      3.68 o 
   1   2   8      645.19      635.43     12.37 o 
   2   2   8      606.50      599.09     14.55 o 
   3   2   8       24.25       26.49      2.01 o 
   4   2   8       90.94       89.28      4.35 o 
   5   2   8      105.55       93.71      3.85 o 
   6   2   8      105.61      101.08      4.57 o 
  -8   3   8        1.39        2.97      1.02 o 
  -7   3   8       21.27       26.29      2.53 o 
  -6   3   8       12.71       12.55      1.36 o 
  -5   3   8       53.01       51.21      2.19 o 
  -4   3   8       75.32       73.18      2.56 o 
  -3   3   8       25.34       25.37      1.53 o 
  -2   3   8       36.17       40.35      3.48 o 
  -1   3   8      535.06      535.78      6.56 o 
   0   3   8       15.56       17.45      3.81 o 
   1   3   8       30.22       26.56      1.66 o 
   2   3   8       16.73       10.26      1.99 o 
   3   3   8       17.67       14.51      1.40 o 
   4   3   8        7.09        9.19      2.10 o 
   5   3   8        6.60        7.71      1.48 o 
   6   3   8        0.01       -0.98      1.11 o 
  -8   4   8        2.91        4.98      1.18 o 
  -7   4   8        5.08        5.10      1.13 o 
  -6   4   8       10.93       12.40      1.34 o 
  -5   4   8      103.81      110.06      4.70 o 
  -4   4   8        0.09       -0.19      0.71 o 
  -3   4   8        7.15        6.38      1.14 o 
  -2   4   8      139.48      136.47      2.78 o 
  -1   4   8      634.13      640.52      7.62 o 
   0   4   8       17.55       14.54      1.29 o 
   1   4   8      246.08      230.98      5.99 o 
   2   4   8        2.21        1.35      0.74 o 
   3   4   8      147.78      151.33      5.88 o 
   4   4   8       15.59       16.06      2.25 o 
   5   4   8      101.15      125.76      5.70 o 
  -7   5   8      137.56      144.45      6.32 o 
  -6   5   8      188.23      193.76      7.08 o 
  -4   5   8      862.81      924.76     18.35 o 
  -3   5   8       59.31       64.83      2.50 o 
  -2   5   8       55.59       59.76      4.00 o 
  -1   5   8      147.26      146.26      3.73 o 
   0   5   8        6.77        8.44      1.84 o 
   1   5   8        9.24        5.41      1.68 o 
   2   5   8        2.65        0.96      1.11 o 
   3   5   8       75.80       64.16      4.22 o 
   5   5   8        0.35        2.46      1.55 o 
  -4   6   8        0.72        1.35      0.81 o 
  -3   6   8      319.11      323.53      9.80 o 
  -2   6   8      301.22      302.30      6.03 o 
  -1   6   8        7.76        6.29      1.71 o 
   0   6   8       15.58       17.48      2.43 o 
   1   6   8       14.62       11.48      2.20 o 
   2   6   8       60.07       63.01      4.12 o 
   3   6   8       17.16       19.58      2.75 o 
   4   6   8        5.05        3.83      1.89 o 
  -5   7   8       25.94       23.57      2.69 o 
  -4   7   8       80.64       80.88      3.09 o 
  -3   7   8        0.22       -0.29      0.76 o 
  -2   7   8       84.51       85.00      3.14 o 
  -1   7   8      121.24      131.10      3.88 o 
   0   7   8        4.54        4.64      1.74 o 
   1   7   8       69.58       72.68      4.59 o 
   2   7   8       53.48       58.73      4.20 o 
   3   7   8       64.29       72.75      4.77 o 
  -5   8   8        0.61        0.57      1.30 o 
  -4   8   8       15.06       13.50      1.62 o 
  -3   8   8       35.10       40.31      2.40 o 
  -2   8   8        5.93        6.55      1.34 o 
  -1   8   8      108.72      111.20      5.18 o 
   0   8   8        2.87        2.59      1.79 o 
   1   8   8      159.04      147.47      6.84 o 
  -2   9   8       29.06       30.46      2.25 o 
  -1 -10   9       14.83        9.97      1.97 o 
   0 -10   9        0.46        1.76      1.27 o 
   1 -10   9        0.29       -0.73      1.09 o 
   2 -10   9       61.80       63.17      4.12 o 
   3 -10   9        5.74        3.83      1.55 o 
  -1  -9   9      144.91      162.47      6.09 o 
   0  -9   9      381.26      396.40     10.61 o 
   1  -9   9      162.99      162.98      6.33 o 
   2  -9   9        0.31       -1.14      0.93 o 
   3  -9   9        1.13        1.09      1.27 o 
   4  -9   9        6.73        7.07      1.94 o 
  -4  -8   9        7.86        9.87      2.02 o 
  -3  -8   9       27.66       31.27      2.77 o 
  -2  -8   9        2.36        1.14      1.30 o 
  -1  -8   9        0.24       -0.10      0.85 o 
   0  -8   9      582.31      633.85      9.99 o 
   1  -8   9       26.25       27.05      1.85 o 
   2  -8   9       87.96       85.25      3.08 o 
   3  -8   9        2.45        5.30      1.58 o 
   4  -8   9      179.76      186.48      4.88 o 
   5  -8   9       35.55       33.19      2.19 o 
  -5  -7   9        4.36        3.37      1.11 o 
  -4  -7   9       20.24       16.27      2.20 o 
  -3  -7   9       26.13       28.08      2.72 o 
  -2  -7   9       74.59       89.09      4.43 o 
  -1  -7   9       20.79       15.55      1.39 o 
   0  -7   9       10.65       10.05      1.26 o 
   1  -7   9       33.43       33.89      1.92 o 
   2  -7   9      132.64      122.35      3.64 o 
   3  -7   9      246.66      243.79      5.44 o 
   4  -7   9       17.40       16.99      1.61 o 
   5  -7   9        2.99        3.69      1.05 o 
   6  -7   9       43.34       50.97      2.67 o 
  -6  -6   9       23.45       23.62      1.96 o 
  -5  -6   9        7.11        5.93      2.09 o 
  -4  -6   9        1.11        2.80      1.42 o 
  -3  -6   9        0.27        1.58      1.11 o 
  -2  -6   9        7.27        8.26      1.10 o 
  -1  -6   9       16.15       18.24      1.48 o 
   0  -6   9       75.21       77.34      2.74 o 
   1  -6   9        1.43        2.37      0.82 o 
   2  -6   9       21.15       18.88      1.57 o 
   3  -6   9        3.49        4.93      1.04 o 
   4  -6   9      115.71      136.25      3.98 o 
   5  -6   9       33.59       29.97      2.09 o 
   6  -6   9       21.36       24.47      1.99 o 
  -6  -5   9        0.97        1.02      0.91 o 
  -5  -5   9       40.53       44.50      2.29 o 
  -4  -5   9       14.43       11.24      1.79 o 
  -3  -5   9        2.05        2.20      1.24 o 
  -2  -5   9       31.80       32.21      1.75 o 
  -1  -5   9      217.09      228.26      5.54 o 
   0  -5   9      149.19      151.58      3.82 o 
   1  -5   9        9.91        7.52      1.11 o 
   2  -5   9       44.57       39.94      2.04 o 
   3  -5   9       66.02       61.29      4.43 o 
   4  -5   9      188.62      183.85      4.66 o 
   5  -5   9       74.80       59.16      2.66 o 
   6  -5   9       22.76       29.47      2.11 o 
  -7  -4   9      207.28      199.82      5.32 o 
  -6  -4   9       47.90       43.74      3.51 o 
  -5  -4   9       13.43       10.19      1.61 o 
  -4  -4   9       51.70       54.12      2.35 o 
  -3  -4   9       87.06       89.43      4.35 o 
  -2  -4   9       33.42       34.90      1.75 o 
  -1  -4   9      251.67      249.03      5.00 o 
   0  -4   9      108.43      108.82      3.16 o 
   1  -4   9      299.37      288.79      6.95 o 
   2  -4   9      137.82      129.61      3.56 o 
   3  -4   9       81.26       71.78      3.49 o 
   4  -4   9      254.04      209.24      5.49 o 
   5  -4   9       33.70       36.97      2.15 o 
   6  -4   9       13.36        7.69      1.36 o 
  -7  -3   9      203.09      174.71      4.90 o 
  -6  -3   9      126.66      134.11      4.07 o 
  -5  -3   9       62.04       64.67      2.64 o 
  -4  -3   9        3.12        5.51      1.04 o 
  -3  -3   9        1.70        1.84      1.11 o 
  -2  -3   9        6.60        7.34      0.98 o 
  -1  -3   9      505.34      501.24     14.44 o 
   0  -3   9      143.13      146.55      6.08 o 
   1  -3   9       48.65       46.46      2.08 o 
   2  -3   9       74.43       61.21      4.07 o 
   3  -3   9      133.26      123.22      3.57 o 
   4  -3   9       11.51        7.03      1.17 o 
   5  -3   9        0.72        1.28      0.77 o 
   6  -3   9      144.66      147.28      4.31 o 
  -7  -2   9       53.04       39.08      2.33 o 
  -6  -2   9       35.36       26.21      1.91 o 
  -5  -2   9        0.05       -0.16      0.64 o 
  -4  -2   9        7.94        6.73      1.09 o 
  -3  -2   9       49.26       46.33      3.08 o 
  -2  -2   9        2.20        0.94      0.60 o 
  -1  -2   9        2.33        2.88      0.77 o 
   0  -2   9      215.27      198.68      4.33 o 
   1  -2   9       35.99       34.61      1.82 o 
   2  -2   9       16.26       16.79      1.43 o 
   3  -2   9       30.72       36.19      1.97 o 
   4  -2   9      409.55      413.64      8.48 o 
   5  -2   9       17.32       21.39      1.75 o 
   6  -2   9        1.19        0.25      0.87 o 
  -8  -1   9        0.16        0.52      0.90 o 
  -7  -1   9        8.39       10.65      3.35 o 
  -6  -1   9        0.01        1.08      0.83 o 
  -5  -1   9       24.78       27.96      1.82 o 
  -4  -1   9      138.32      143.03      3.78 o 
  -3  -1   9        0.04        0.09      0.76 o 
  -2  -1   9      222.19      234.04      4.70 o 
  -1  -1   9        2.41        3.63      1.11 o 
   0  -1   9        4.25        3.24      1.01 o 
   1  -1   9      152.28      144.19      5.70 o 
   2  -1   9      118.96      106.85      3.20 o 
   3  -1   9      150.88      146.95      3.92 o 
   4  -1   9       57.62       49.43      2.31 o 
   5  -1   9       41.93       38.43      2.20 o 
   6  -1   9      235.98      240.03      5.72 o 
  -8   0   9        6.32        7.95      2.47 o 
  -7   0   9       45.55       47.21      2.46 o 
  -6   0   9       85.51       83.39      3.08 o 
  -5   0   9        2.76        2.59      0.83 o 
  -4   0   9       14.85       12.74      1.29 o 
  -3   0   9      123.18      117.99      3.12 o 
  -2   0   9       32.28       31.63      1.71 o 
  -1   0   9      125.08      136.81      4.21 o 
   0   0   9       37.88       42.99      1.97 o 
   1   0   9      440.59      428.25      7.30 o 
   2   0   9      916.25      885.36     12.48 o 
   3   0   9        3.58        2.16      0.83 o 
   4   0   9       73.11       67.04      2.71 o 
   5   0   9       27.50       29.92      2.00 o 
   6   0   9      107.55      116.74      3.86 o 
  -8   1   9       15.42       10.64      3.17 o 
  -7   1   9        2.15        2.43      0.96 o 
  -6   1   9        1.01        0.79      0.91 o 
  -5   1   9      200.35      193.65      4.58 o 
  -4   1   9       96.00       96.61      3.02 o 
  -3   1   9       23.56       28.50      1.63 o 
  -2   1   9      562.20      552.63      8.49 o 
  -1   1   9      321.47      323.28      6.10 o 
   0   1   9      287.78      266.99      5.29 o 
   1   1   9        1.88        0.98      0.77 o 
   2   1   9      194.17      188.90      5.74 o 
   3   1   9      155.65      153.36      5.88 o 
   4   1   9       11.97        8.76      1.25 o 
   5   1   9        9.09       10.94      1.44 o 
   6   1   9        5.83        5.39      1.26 o 
  -8   2   9        2.90        2.64      0.98 o 
  -7   2   9       53.43       50.08      2.50 o 
  -6   2   9       10.98       10.99      1.37 o 
  -5   2   9        0.26        0.88      0.75 o 
  -4   2   9       41.73       38.22      2.58 o 
  -3   2   9      368.94      367.78      5.18 o 
  -2   2   9        6.04        5.34      0.96 o 
  -1   2   9       10.99       13.63      1.29 o 
   0   2   9      260.04      232.73      5.50 o 
   1   2   9      337.93      339.61      6.37 o 
   2   2   9        1.62        0.38      0.72 o 
   3   2   9       36.04       36.91      4.34 o 
   4   2   9      119.03      123.26      3.81 o 
   5   2   9       22.93       28.58      2.01 o 
  -7   3   9       39.61       38.92      2.29 o 
  -6   3   9      181.94      179.34      4.57 o 
  -5   3   9       26.71       23.70      3.74 o 
  -4   3   9        7.03        4.69      0.98 o 
  -3   3   9       52.45       62.55      2.44 o 
  -2   3   9      207.03      213.57      4.74 o 
  -1   3   9       44.69       47.63      3.67 o 
   0   3   9        2.46        3.05      0.91 o 
   1   3   9      182.20      175.19      4.31 o 
   2   3   9       76.20       78.09      2.91 o 
   3   3   9       60.41       67.81      2.80 o 
   4   3   9       13.42       18.72      1.73 o 
   5   3   9       49.89       53.19      2.65 o 
  -7   4   9        5.94        7.39      1.31 o 
  -6   4   9       12.75       14.69      1.52 o 
  -5   4   9       51.24       48.38      3.19 o 
  -3   4   9        1.41        0.70      1.14 o 
  -2   4   9       25.52       26.94      2.59 o 
  -1   4   9      421.40      426.74     11.09 o 
   0   4   9       95.16      111.31      5.23 o 
   1   4   9        1.87        2.75      1.50 o 
   2   4   9        8.00        6.19      1.71 o 
   3   4   9      120.94      123.58      5.65 o 
   4   4   9        0.65        1.27      1.24 o 
  -7   5   9       95.96       92.36      5.16 o 
  -3   5   9        2.95        2.46      0.94 o 
  -2   5   9       41.54       40.49      3.29 o 
  -1   5   9        2.20       13.55      2.18 o 
   0   5   9      116.80      112.80      5.39 o 
   1   5   9      166.56      148.26      6.43 o 
   2   5   9       45.88       39.61      3.58 o 
   3   5   9        6.30        9.45      2.18 o 
   4   5   9      168.88      201.55      7.83 o 
  -4   6   9       33.75       34.59      2.11 o 
  -3   6   9       99.83      101.83      4.34 o 
  -2   6   9       24.69       23.34      2.69 o 
  -1   6   9       10.96       11.37      2.25 o 
   0   6   9      133.00      137.81      6.22 o 
   1   6   9        1.23        0.49      1.27 o 
   2   6   9       95.02      105.99      5.70 o 
   3   6   9       32.64       43.39      3.94 o 
  -5   7   9        0.00        1.24      1.42 o 
  -4   7   9       21.74       23.99      5.85 o 
  -3   7   9       36.55       37.24      2.31 o 
  -2   7   9      103.34      119.52      5.91 o 
  -1   7   9        8.68        7.69      2.12 o 
   0   7   9       37.84       36.55      3.55 o 
   1   7   9        3.81        1.74      1.66 o 
  -2   8   9        4.36        4.71      1.94 o 
  -1  -9  10       10.67       13.37      1.56 o 
   0  -9  10        5.63        3.65      1.15 o 
   1  -9  10      121.64      117.03      3.85 o 
   2  -9  10        0.22        0.22      0.84 o 
  -3  -8  10       30.73       29.51      2.98 o 
  -2  -8  10        2.10        1.42      1.45 o 
  -1  -8  10       79.53       81.62      3.09 o 
   0  -8  10        9.73       11.58      3.11 o 
   1  -8  10       36.04       32.77      2.09 o 
   2  -8  10       29.18       29.76      2.07 o 
   3  -8  10        2.56        5.36      1.15 o 
   4  -8  10       23.13       20.70      2.86 o 
  -4  -7  10        2.72        0.78      1.37 o 
  -3  -7  10       29.32       38.78      3.29 o 
  -2  -7  10        7.08        5.98      1.66 o 
  -1  -7  10        1.31        0.23      1.81 o 
   0  -7  10       22.81       17.50      1.59 o 
   1  -7  10       63.22       65.50      2.74 o 
   2  -7  10       10.14        9.20      1.35 o 
   3  -7  10        1.63        2.33      0.95 o 
   4  -7  10        5.71        5.88      2.51 o 
   5  -7  10       37.60       31.74      2.22 o 
  -5  -6  10        3.35        7.56      2.02 o 
  -4  -6  10        6.96        4.12      1.66 o 
  -3  -6  10        0.36        0.08      1.04 o 
  -2  -6  10       31.08       37.72      3.16 o 
  -1  -6  10       27.56       30.28      1.90 o 
   0  -6  10       20.52       21.56      1.66 o 
   1  -6  10        2.83        2.27      1.00 o 
   2  -6  10       61.38       55.96      2.67 o 
   3  -6  10       48.71       48.60      2.42 o 
   4  -6  10        9.43       11.48      1.50 o 
   5  -6  10       20.81       21.88      2.06 o 
  -5  -5  10        0.22        0.41      1.22 o 
  -4  -5  10       91.99       91.06      4.82 o 
  -3  -5  10        0.62        0.88      1.06 o 
  -2  -5  10        2.76        3.39      1.40 o 
  -1  -5  10        0.03       -0.86      0.57 o 
   0  -5  10      135.94      146.01      3.95 o 
   1  -5  10      167.47      175.65      6.55 o 
   2  -5  10        0.05       -0.96      0.64 o 
   3  -5  10        0.16        0.54      0.79 o 
   4  -5  10       75.54       80.47      3.12 o 
   5  -5  10        1.55       -0.50      0.77 o 
  -6  -4  10        6.43        4.82      1.24 o 
  -5  -4  10       36.80       36.48      3.19 o 
  -4  -4  10        9.01        7.87      1.89 o 
  -3  -4  10        0.09       -0.78      0.98 o 
  -2  -4  10       54.13       52.07      3.15 o 
  -1  -4  10       45.63       41.43      3.06 o 
   0  -4  10       57.68       58.02      2.41 o 
   1  -4  10        0.01       -0.38      0.63 o 
   2  -4  10       65.93       69.27      2.73 o 
   3  -4  10      145.19      136.39      6.00 o 
   4  -4  10        4.72        2.33      0.94 o 
   5  -4  10       71.14       67.34      2.93 o 
   6  -4  10       77.43       82.52      3.38 o 
  -6  -3  10      151.65      136.87      4.25 o 
  -5  -3  10       21.55       21.68      2.56 o 
  -4  -3  10        0.29       -0.26      0.93 o 
  -3  -3  10        0.03        0.41      0.96 o 
  -2  -3  10        5.21        4.63      0.91 o 
  -1  -3  10        2.25        1.32      0.72 o 
   0  -3  10        1.07        0.45      0.64 o 
   1  -3  10      103.23       95.48      3.12 o 
   2  -3  10       57.29       55.94      3.16 o 
   3  -3  10        2.08        1.12      0.77 o 
   4  -3  10      129.46      123.71      3.87 o 
   5  -3  10       15.43       15.85      1.70 o 
   6  -3  10        0.18       -0.14      1.70 o 
  -7  -2  10        0.10       -0.43      0.81 o 
  -6  -2  10      123.28      121.73      3.97 o 
  -5  -2  10       50.71       52.31      3.65 o 
  -4  -2  10        7.45        6.24      1.81 o 
  -3  -2  10       26.30       25.83      2.64 o 
  -2  -2  10       54.98       60.30      2.73 o 
  -1  -2  10      102.82      108.55      3.97 o 
   0  -2  10       36.51       41.87      2.09 o 
   1  -2  10        3.14        0.98      0.82 o 
   2  -2  10       15.08       13.34      1.41 o 
   3  -2  10        4.21        2.61      0.94 o 
   4  -2  10        7.31       11.83      1.43 o 
   5  -2  10       65.67       86.21      4.94 o 
   6  -2  10       16.91       14.31      1.70 o 
  -7  -1  10        7.54        6.99      1.36 o 
  -6  -1  10        0.27       -0.62      0.73 o 
  -5  -1  10        0.46        0.23      1.06 o 
  -4  -1  10       46.59       47.62      3.45 o 
  -3  -1  10       23.41       19.17      2.31 o 
  -2  -1  10        1.23        0.48      0.73 o 
  -1  -1  10       24.03       22.18      2.15 o 
   0  -1  10      442.86      444.27      7.60 o 
   1  -1  10      460.00      458.08      7.90 o 
   2  -1  10        2.07        2.83      0.92 o 
   3  -1  10        2.09        0.96      0.76 o 
   4  -1  10      109.60      123.17      3.88 o 
   5  -1  10        1.51        2.36      1.09 o 
  -7   0  10        0.01        0.11      1.44 o 
  -6   0  10       98.12      104.19      3.59 o 
  -5   0  10        9.59        7.33      1.81 o 
  -4   0  10       94.15       98.50      4.79 o 
  -3   0  10       28.47       35.52      3.03 o 
  -2   0  10      130.62      129.84      3.55 o 
  -1   0  10      124.52      116.66      3.67 o 
   0   0  10       13.29       14.96      1.42 o 
   1   0  10      835.74      831.17     12.15 o 
   2   0  10      308.11      323.23      6.45 o 
   3   0  10       90.39       91.14      8.62 o 
   4   0  10        2.39        1.37      1.13 o 
   5   0  10       45.23       42.88      2.41 o 
  -7   1  10       27.35       28.74      2.13 o 
  -6   1  10        5.43        5.16      1.22 o 
  -5   1  10       80.98       80.59      2.97 o 
  -4   1  10       30.09       27.07      2.67 o 
  -3   1  10        0.12       -0.10      0.65 o 
  -2   1  10      120.66      120.87      3.47 o 
  -1   1  10      188.12      195.56      4.58 o 
   0   1  10      227.36      234.67      5.18 o 
   1   1  10      150.15      167.95      4.37 o 
   2   1  10       44.71       41.41      2.19 o 
   3   1  10       66.94       60.27      2.72 o 
   4   1  10       33.73       31.69      2.62 o 
   5   1  10       12.22        8.76      1.41 o 
  -7   2  10       21.10       22.80      2.23 o 
  -6   2  10        7.42        8.78      1.36 o 
  -5   2  10       22.21       23.25      1.75 o 
  -4   2  10       22.63       24.45      2.54 o 
  -3   2  10       74.56       76.02      5.08 o 
  -2   2  10       14.31       11.98      1.31 o 
  -1   2  10       54.46       62.18      2.58 o 
   0   2  10       33.52       36.53      2.09 o 
   1   2  10       45.99       44.68      5.84 o 
   2   2  10       94.87       99.50      3.39 o 
   3   2  10        1.52        0.85      1.23 o 
   4   2  10       36.42       33.60      3.51 o 
  -6   3  10        4.20        2.72      1.01 o 
  -5   3  10        0.93        0.95      0.82 o 
  -4   3  10       76.97       75.90      4.15 o 
  -3   3  10      167.36      175.47      6.01 o 
  -2   3  10        3.61        4.45      1.02 o 
  -1   3  10       58.66       58.91      2.54 o 
   0   3  10      123.55      130.47      7.89 o 
   1   3  10      265.57      269.25      5.85 o 
   2   3  10       51.70       53.67      2.55 o 
   3   3  10        3.49        6.96      1.29 o 
   4   3  10       74.86       71.40      3.14 o 
  -6   4  10      273.22      280.45      9.00 o 
  -3   4  10       85.22       95.36      4.79 o 
  -2   4  10       61.00       65.76      4.09 o 
  -1   4  10       45.97       44.56      3.45 o 
   0   4  10        4.70        7.59      1.89 o 
   1   4  10       95.08       87.41      4.74 o 
   2   4  10      184.04      186.98      7.26 o 
   3   4  10       11.15       12.74      2.33 o 
  -3   5  10        4.54        4.97      1.71 o 
  -2   5  10       14.20       15.21      2.41 o 
  -1   5  10       22.86       24.58      3.00 o 
   0   5  10      109.07      114.73      5.86 o 
   1   5  10        0.15        0.75      1.40 o 
   2   5  10        0.71        1.99      1.50 o 
  -3   6  10       63.77       76.82      4.61 o 
  -2   6  10        4.39        5.93      1.81 o 
  -1   6  10       37.49       39.66      3.68 o 
   0   6  10       39.68       43.24      3.96 o 
   1   6  10      118.94      136.68      6.66 o 
  -1  -8  11        0.74        1.71      1.42 o 
   0  -8  11        0.17        1.99      1.35 o 
   1  -8  11       13.28       14.09      1.66 o 
   2  -8  11       38.08       41.10      5.40 o 
  -3  -7  11       28.03       28.16      3.03 o 
  -2  -7  11        0.00        0.10      1.19 o 
  -1  -7  11       28.84       32.70      2.11 o 
   0  -7  11        0.09        0.33      0.80 o 
   1  -7  11       24.54       26.78      1.98 o 
   2  -7  11        8.94        9.17      1.77 o 
   3  -7  11        0.64        1.47      0.94 o 
  -4  -6  11        0.01       -0.70      1.30 o 
  -3  -6  11       81.64       88.36      4.92 o 
  -2  -6  11        1.06        0.91      1.35 o 
  -1  -6  11        0.61        0.91      0.80 o 
   0  -6  11        1.23       -0.70      0.75 o 
   1  -6  11       69.48       73.70      3.37 o 
   2  -6  11       56.83       55.26      2.90 o 
   3  -6  11       30.69       23.39      2.80 o 
   4  -6  11        7.43        7.12      1.36 o 
  -4  -5  11       24.34       17.67      2.56 o 
  -3  -5  11       93.24       97.20      5.05 o 
  -2  -5  11       77.18       88.33      4.79 o 
  -1  -5  11       41.76       46.58      2.32 o 
   0  -5  11        5.16        4.27      2.10 o 
   1  -5  11        3.50        3.79      1.04 o 
   2  -5  11      239.35      219.51      7.77 o 
   3  -5  11       58.16       55.15      2.65 o 
   4  -5  11       21.64       19.32      1.82 o 
  -5  -4  11       10.29       10.85      2.25 o 
  -4  -4  11        5.04        3.16      1.48 o 
  -3  -4  11       57.22       59.36      3.94 o 
  -2  -4  11       66.78       61.36      3.94 o 
  -1  -4  11       14.86       17.35      1.54 o 
   0  -4  11       67.78       63.75      2.64 o 
   1  -4  11       25.90       26.35      1.88 o 
   2  -4  11       27.25       30.90      2.06 o 
   3  -4  11        0.43       -0.21      0.73 o 
   4  -4  11       39.79       44.98      2.51 o 
  -5  -3  11       30.64       32.64      3.24 o 
  -4  -3  11        0.44        1.11      1.22 o 
  -3  -3  11       13.57       18.29      2.51 o 
  -2  -3  11       24.72       24.58      1.73 o 
  -1  -3  11        0.60        1.34      0.80 o 
   0  -3  11       33.84       38.74      3.78 o 
   1  -3  11       45.64       41.00      2.23 o 
   2  -3  11      206.65      203.77      7.75 o 
   3  -3  11        1.35        2.04      0.96 o 
   4  -3  11        0.25       -0.43      0.84 o 
  -6  -2  11       20.06       19.30      2.67 o 
  -5  -2  11        0.59       -0.03      1.17 o 
  -4  -2  11        5.93        3.50      1.63 o 
  -3  -2  11        6.00        5.75      1.68 o 
  -2  -2  11        0.47        0.25      0.70 o 
  -1  -2  11       23.76       25.87      1.80 o 
   0  -2  11       38.38       39.78      4.17 o 
   1  -2  11      123.53      113.10      3.63 o 
   2  -2  11        3.79        3.20      0.97 o 
   3  -2  11       35.62       32.11      2.14 o 
   4  -2  11       77.38       80.38      3.27 o 
  -6  -1  11       10.85       11.68      2.31 o 
  -5  -1  11       79.97       81.03      4.51 o 
  -4  -1  11       18.64       18.08      2.51 o 
  -3  -1  11       24.23       21.19      2.59 o 
  -2  -1  11       11.02       13.70      1.76 o 
  -1  -1  11      141.17      156.22      4.19 o 
   0  -1  11      259.60      238.34      5.39 o 
   1  -1  11       14.13       16.00      1.57 o 
   2  -1  11       14.11       12.75      1.49 o 
   3  -1  11       56.24       55.34      2.67 o 
   4  -1  11      101.86      102.65      3.74 o 
  -6   0  11       55.05       50.91      3.73 o 
  -5   0  11       21.55       21.94      2.59 o 
  -4   0  11       97.27       99.67      5.11 o 
  -3   0  11       40.72       43.68      3.39 o 
  -2   0  11       18.92       15.74      1.59 o 
  -1   0  11       63.56       66.90      5.05 o 
   0   0  11      220.00      223.10      5.22 o 
   1   0  11       55.91       59.04      2.67 o 
   2   0  11      241.40      239.63      8.39 o 
   3   0  11       17.61       12.58      1.57 o 
   4   0  11        2.48        0.62      0.92 o 
  -6   1  11        7.30        8.03      1.99 o 
  -5   1  11       35.12       40.34      3.19 o 
  -4   1  11       37.32       37.90      3.32 o 
  -3   1  11       36.29       40.34      3.37 o 
  -2   1  11       11.41       13.14      2.15 o 
  -1   1  11       17.65       21.49      1.94 o 
   0   1  11        4.93        6.14      1.17 o 
   1   1  11      122.04      110.85      3.65 o 
   2   1  11      181.50      171.88      4.72 o 
   3   1  11        4.29        5.03      1.55 o 
   4   1  11        8.78        6.19      1.34 o 
  -5   2  11       33.39       36.66      3.11 o 
  -4   2  11       39.82       43.86      3.37 o 
  -3   2  11        3.40        2.46      1.37 o 
  -2   2  11        5.37        3.96      2.32 o 
  -1   2  11      127.05      117.64      3.72 o 
   0   2  11      150.62      164.10      4.47 o 
   1   2  11       20.34       26.59      1.97 o 
   2   2  11        0.27       -0.18      0.82 o 
   3   2  11      127.11      140.29      4.39 o 
  -5   3  11        5.22        5.15      1.58 o 
  -4   3  11        9.09        5.05      1.79 o 
  -3   3  11       84.46       93.60      3.28 o 
  -2   3  11        0.30       -0.02      0.68 o 
  -1   3  11        3.19        1.77      1.28 o 
   0   3  11        3.10        1.83      0.97 o 
   1   3  11      170.33      177.70      5.60 o 
   2   3  11        0.78        1.72      1.00 o 
  -3   4  11        0.30        1.92      1.48 o 
  -2   4  11       41.66       45.44      3.47 o 
  -1   4  11      102.54      114.10      5.44 o 
   0   4  11        0.84        2.69      1.48 o 
   1   4  11       40.73       50.10      3.86 o 
  -3   5  11        0.85        2.77      1.55 o 
  -2   5  11      187.11      211.84      8.04 o 
  -1   5  11        5.98        6.76      2.20 o 
   0   5  11      195.61      181.20      7.41 o 
  -2  -6  12        8.48        8.13      2.12 o 
  -1  -6  12        1.93        2.15      1.01 o 
   0  -6  12        0.01       -0.11      0.90 o 
   1  -6  12       13.14       14.69      1.70 o 
  -3  -5  12        1.11        1.84      1.32 o 
  -2  -5  12        5.92        3.08      1.50 o 
  -1  -5  12        6.53        9.56      3.30 o 
   0  -5  12        0.08        0.45      0.95 o 
   1  -5  12       84.92       88.17      3.40 o 
   2  -5  12        3.39        2.70      2.45 o 
  -3  -4  12        6.10        3.68      1.61 o 
  -2  -4  12       53.56       50.00      3.86 o 
  -1  -4  12       95.17       99.06      4.04 o 
   0  -4  12        2.18        3.67      1.04 o 
   1  -4  12        5.94        6.59      1.23 o 
   2  -4  12        6.15        5.58      1.23 o 
   3  -4  12        5.83        6.99      1.36 o 
  -4  -3  12       38.66       37.02      3.63 o 
  -3  -3  12       16.40       18.16      2.67 o 
  -2  -3  12       10.55        9.30      2.12 o 
  -1  -3  12       10.46       10.03      2.86 o 
   0  -3  12       22.80       27.36      1.99 o 
   1  -3  12        8.37        9.06      1.41 o 
   2  -3  12        3.71        6.62      2.19 o 
   3  -3  12        2.39        1.43      1.00 o 
  -4  -2  12        0.76        0.16      1.19 o 
  -3  -2  12        0.92        1.11      1.35 o 
  -2  -2  12       89.48       91.16      5.03 o 
  -1  -2  12       46.82       49.77      7.28 o 
   0  -2  12        0.02       -0.21      0.75 o 
   1  -2  12        2.70        3.37      1.11 o 
   2  -2  12       29.16       28.07      2.97 o 
   3  -2  12       12.89        6.24      1.30 o 
  -4  -1  12        2.51        0.62      1.50 o 
  -3  -1  12       25.78       30.41      3.29 o 
  -2  -1  12       13.20       12.73      2.93 o 
  -1  -1  12      241.51      257.65      5.83 o 
   0  -1  12       14.38       15.47      1.64 o 
   1  -1  12      115.10      121.31      3.96 o 
   2  -1  12        0.01        0.11      0.81 o 
   3  -1  12        4.32        5.32      2.63 o 
  -4   0  12        3.44        4.64      1.86 o 
  -3   0  12        0.11       -1.68      1.19 o 
  -2   0  12        1.08        1.64      0.97 o 
  -1   0  12      109.23      100.80      3.52 o 
   0   0  12        0.62        1.75      1.06 o 
   1   0  12      138.91      120.49      3.99 o 
   2   0  12        0.81        0.94      0.94 o 
  -4   1  12       63.32       65.91      4.40 o 
  -3   1  12        3.45        1.94      1.53 o 
  -2   1  12       18.66       19.18      1.76 o 
  -1   1  12       17.48       20.98      1.82 o 
   0   1  12      111.46      119.04      3.95 o 
   1   1  12       36.77       37.24      2.35 o 
   2   1  12        8.01        9.26      1.50 o 
  -4   2  12        0.01        0.31      1.19 o 
  -3   2  12        0.88        1.71      1.35 o 
  -2   2  12       57.62       64.41      2.88 o 
  -1   2  12       58.89       74.01      3.13 o 
   0   2  12        2.00        2.01      1.04 o 
   1   2  12        3.68        5.28      1.30 o 
  -2   3  12        3.29        0.49      1.22 o 
  -1   3  12      104.94      113.53      5.52 o 
   0   3  12      124.64      129.27      6.12 o 
  -1  -3  13       41.58       36.25      2.37 o 
  -1  -2  13       92.74       86.81      3.40 o 
   0  -2  13       50.95       48.60      2.63 o 
  -1  -1  13        0.59        2.20      1.07 o 
   0  -1  13      119.48      110.03      3.88 o 
                                                 
